# Supplementary material for: Physiological and metabolomic analysis reveals maturity stage-dependent nitrogen regulation of vitamin C content in pepper fruit
Source: Front Plant Sci. 2023 Jan 13;13:1049785. doi: 10.3389/fpls.2022.1049785 (PMC9880487; doi:10.3389/fpls.2022.1049785)
Supplement: Supplementary file 6 [file Table_2.xlsx]

## Sheet: Table S1
Table S1 Detailed information of fertilizer application (kg ha-1)
Treatment	base fertilizer (24 May)			flowering stage (21 June)			23 days after flowering (14 July)			46 days after flowering (6 August)			total rate
	N	P2O5	K2O	N	P2O5	K2O	N	P2O5	K2O	N	P2O5	K2O	N	P2O5	K2O
Control (N0)	0	70	60	0	70	80	0	0	80	0	0	80	0	140	300
Recommended N rate( N250)	100	70	60	50	70	80	50	0	80	50	0	80	250	140	300
Traditional excessive N rate (N400)	270	145	115	130	145	115	0	0	0	0	0	0	400	290	230
Note: apply fertilizer in small holes near the plants

## Sheet: Table S2-A
Table S2-A The differentially accumulated metabolites (DAM) in the pericarp of pepper fruits between pair of samples at mature green stage
N0 VS N250 (69 DAMs)
								Peak aera						Peak aera							Fold_Change
Index	Q1 (Da)	Q3 (Da)	Molecular Weight (Da)	Formula	Ionization model	Compounds	Class	N01	N02	N03	N04	means	SE	N21	N22	N23	N24	means	SE	VIP(≥0.8)	N0 VS N2 (≥1.6 and ≤0.625)	Log2FC	type
pme0010	106	60	105.043	C3H7NO3	[M+H]+	L-Serine	Amino acids	9	9	9	103230	25814.2	25805.2	481480	198660	361320	596210	409418	85057.1	1.44285	15.8601	3.98733	up
mws0001	133.06	74	132.054	C4H8N2O3	[M+H]+	L-Asparagine	Amino acids	62800	60863	31687	84948	60074.5	10926.2	588300	174570	377040	565020	426232	96298.9	1.59742	7.09507	2.82682	up
mws0219	132.03	88	133.038	C4H7NO4	[M-H]-	L-Aspartic Acid	Amino acids	4713700	4072900	3086900	3953000	3956625	334554	9868500	6721600	10568000	10456000	9403525	907039	1.62481	2.37665	1.24893	up
pme1210	150.06	61	149.051	C5H11NO2S	[M+H]+	L-Methionine	Amino acids	6977000	5944300	4536000	6378600	5958975	519417	9973600	7095400	10755000	10505000	9582250	844807	1.44174	1.60804	0.6853	up
mws0282	203.08	116.05	204.09	C11H12N2O2	[M-H]-	L-Tryptophan	Amino acids	13992000	11622000	15239000	12228000	13270250	826635	6949600	7865800	7972400	8131500	7729825	265742	1.6468	0.582493	-0.779688	down
mws0263	128.04	82.03	129.043	C5H7NO3	[M-H]-	5-Oxo-L-Proline	Amino acid derivatives	18237	20532	13239	21313	18330.2	1818.29	68928	49403	52617	65543	59122.8	4779.83	1.67722	3.22542	1.68949	up
pme2527	133	116	132.09	C5H12N2O2	[M+H]+	L-Ornithine	Amino acid derivatives	119670	157650	160160	130180	141915	10054.1	245430	253390	198880	256150	238462	13388.4	1.58577	1.68032	0.748735	up
Zmzn000113	146.05	102.06	147.053	C5H9NO4	[M-H]-	L-threo-3-Methylaspartate	Amino acid derivatives	458680	350150	383870	358470	387792	24693.4	714070	622110	796570	841550	743575	48332.1	1.65894	1.91746	0.939193	up
Lmbp000123	164.07	56.05	163.067	C6H13NO2S	[M+H]+	L-Homomethionine	Amino acid derivatives	1154800	702800	748230	1122000	931958	119737	2839500	1658100	1915700	2614400	2256925	280209	1.57501	2.4217	1.27602	up
pme2602	184	97	185.009	C3H8NO6P	[M-H]-	O-Phospho-L-serine	Amino acid derivatives	59115	88456	28533	80415	64129.8	13383	25645	28194	13942	34288	25517.2	4263.15	1.30092	0.3979	-1.32952	down
Zmjp000182	189.13	70.07	188.127	C7H16N4O2	[M+H]+	N-Monomethyl-L-arginine	Amino acid derivatives	1241900	1154300	1229100	1545800	1292775	86525.4	2497500	1827200	2270500	2296200	2222850	141310	1.6184	1.71944	0.781939	up
pmb2561	190.1	84	191.062	C7H13NO3S	[M-H]-	N-Acetyl-L-methionine	Amino acid derivatives	67791	28737	85693	82671	66223	13093.5	192920	143960	128100	182510	161872	15414.5	1.45656	2.44435	1.28945	up
Lmhp001670	231.16	72.08	231.17	C11H22N2O3	[M+H]+	L-Valyl-L-Leucine	Amino acid derivatives	691520	268310	417540	461900	459818	87632.2	252450	255020	354690	208890	267762	30848	1.15681	0.582323	-0.780107	down
pmb0962	235.1	118.3	234.158	C10H22N2O4	[M+H]+	L-Lysine-Butanoic Acid	Amino acid derivatives	575770	303450	492540	750520	530570	92848.8	1226000	897050	1351600	1392500	1.21679e+06	112311	1.51262	2.29336	1.19746	up
mws4176	237.12	120.09	236.116	C12H16N2O3	[M+H]+	L-Alanyl-L-Phenylalanine	Amino acid derivatives	130570	63384	68334	73542	83957.5	15675.3	46005	23724	59810	28235	39443.5	8319.56	1.31675	0.469803	-1.08987	down
Lmhp002031	245.18	86.1	245.186	C12H24N2O3	[M+H]+	L-Leucyl-L-Leucine	Amino acid derivatives	903570	262760	479270	448400	523500	135411	222790	222370	379230	209690	258520	40351.3	1.14548	0.49383	-1.01791	down
mws5035	279.17	120.08	278.163	C15H22N2O3	[M+H]+	L-Leucyl-L-phenylalanine	Amino acid derivatives	778930	248860	422460	388460	459678	112851	228870	184500	332020	159950	226335	38005.4	1.18332	0.492378	-1.02216	down
pmb2855	307	145	308.122	C11H20N2O8	[M-H]-	L-Glutamine-O-glycoside	Amino acid derivatives	43017	39030	28973	50144	40291	4417.77	82947	78427	85865	93678	85229.2	3205.01	1.63002	2.11534	1.08089	up
mws0636	313.15	166	312.147	C18H20N2O3	[M+H]+	L-Phenylalanyl-L-phenylalanine	Amino acid derivatives	43035	16211	23735	26754	27433.8	5653.11	17246	12910	24286	12676	16779.5	2713.81	1.02545	0.611637	-0.709252	down
mws0582	322.11	130	321.099	C11H19N3O6S	[M+H]+	S-(Methyl)glutathione	Amino acid derivatives	65516	68335	35204	70886	59985.2	8332.89	173870	118400	174710	156060	155760	13174.9	1.57315	2.59664	1.37665	up
pme2735	399.2	250	398.137	C15H22N6O5S	[M+H]+	S-Adenosyl-L-methionine	Amino acid derivatives	1078300	1580100	1047000	1054600	1190000	130204	2530600	1656300	1579200	2433000	2049775	250719	1.4014	1.7225	0.784504	up
pmb0464	458.1	116.3	457.143	C16H27NO14	[M+H]+	L-Aspartic acid-O-diglucoside	Amino acid derivatives	86704	53049	80596	107680	82007.2	11261	162830	146070	167410	215720	173008	14958	1.55602	2.10966	1.07701	up
pme0241	123.04	79	122.037	C7H6O2	[M+H]+	Benzoic acid	Phenolic acids	9	9	32252	20221	13122.8	7959.56	34138	40010	43047	12086	32320.2	6993.6	1.03083	2.46292	1.30037	up
Hmgn001653	137.02	93.04	138.032	C7H6O3	[M-H]-	Protocatechuic aldehyde	Phenolic acids	233970	141330	162830	173330	177865	19851.9	150180	79374	78673	48625	89213	21548.9	1.33757	0.501577	-0.995457	down
pme1439	165.05	119	164.047	C9H8O3	[M+H]+	p-Coumaric acid	Phenolic acids	290730	419220	420450	392810	380802	30693.5	161010	251470	186260	212660	202850	19334.7	1.56702	0.532691	-0.90863	down
pme2598	167.03	123.04	168.042	C8H8O4	[M-H]-	3,4-Dihydroxybenzeneacetic acid	Phenolic acids	594810	544890	687860	451470	569758	49317.1	1112500	1079900	861460	1040800	1023665	56019.4	1.59726	1.79667	0.845324	up
mws0117	181.05	122	182.058	C9H10O4	[M-H]-	Homovanillic acid; 4-Hydroxy-3-methoxyphenylacetic acid	Phenolic acids	26838	14706	24132	16392	20517	2941.18	51952	54327	40786	43353	47604.5	3274.4	1.59351	2.32025	1.21428	up
pmb2620	207.07	133.1	208.074	C11H12O4	[M-H]-	3,4-Dimethoxycinnamic acid	Phenolic acids	27767	13907	21755	22505	21483.5	2857.78	28040	48920	31819	45020	38449.8	5042.52	1.36525	1.78973	0.839745	up
mws1212	209.08	177.3	208.074	C11H12O4	[M+H]+	Methyl ferulate	Phenolic acids	64968	32193	56661	64311	54533.2	7681.7	75808	121880	79694	120640	99505.5	12587.5	1.36162	1.82468	0.86764	up
Zmhn001926	299.08	137.02	300.084	C13H16O8	[M-H]-	1-O-Salicyl-D-glucose	Phenolic acids	8552400	8845400	6181800	11110000	8672400	1.00786e+06	4148500	4419800	4705800	3894100	4292050	174757	1.58491	0.494909	-1.01476	down
Zmhn001358	299.08	137.02	300.084	C13H16O8	[M-H]-	4-O-Glucosyl-4-hydroxybenzoic acid	Phenolic acids	8174600	8826100	6098000	11733000	8707925	1.16409e+06	3897100	4422200	4603000	4185700	4277000	152758	1.55792	0.491162	-1.02573	down
pmb3142	299.1	137.1	300.085	C13H16O8	[M-H]-	Salicylic acid-2-O-glucoside	Phenolic acids	2246000	2306000	2479800	2734900	2441675	109594	1283500	1646800	1399800	1345900	1419000	79564.1	1.66162	0.581158	-0.782997	down
Hmln002806	335.08	179.03	336.085	C16H16O8	[M-H]-	5-O-Caffeoylshikimic acid	Phenolic acids	115010	56422	383060	191960	186613	71120	13685	180780	40427	31520	66603	38462.9	1.05078	0.356904	-1.48639	down
Lmmn000774	343.1	181.05	344.111	C15H20O9	[M-H]-	Dihydrocaffeoylglucose	Phenolic acids	4080700	2547800	3188100	2773400	3147500	338145	5259900	4473900	5078200	5984700	5199175	311100	1.53502	1.65184	0.724076	down
mws2108	353.09	135.1	354.095	C16H18O9	[M-H]-	Cryptochlorogenic acid	Phenolic acids	118570	152540	36412	57472	91248.5	26849.9	24492	156560	22376	12783	54052.8	34263.9	0.885395	0.592369	-0.755433	down
mws0178	353.09	191.01	354.095	C16H18O9	[M-H]-	Chlorogenic acid	Phenolic acids	6387500	8513800	6008900	4612100	6380575	807070	2403400	9234600	1979300	2190300	3951900	1.76303e+06	1.04989	0.619364	-0.69114	down
HJN003	385.11	223.06	386.122	C17H22O10	[M-H]-	1-O-Sinapoyl-D-glucose	Phenolic acids	1612400	2519300	1556900	2382500	2017775	251874	915530	952570	1221700	1333800	1105900	102102	1.46608	0.548079	-0.867544	down
pmn001468	461.13	137	462.137	C19H26O13	[M-H]-	Sibiricose A3	Phenolic acids	33437	30306	20004	50832	33644.8	6407.43	19775	20931	22167	10348	18305.2	2697	1.19256	0.544074	-0.878124	down
mws1584	515.12	191	516.127	C25H24O12	[M-H]-	1,3-O-Dicaffeoylquinic Acid (Cynarin)	Phenolic acids	21134	9562.1	20519	21296	18127.8	2860.13	5121.2	14366	12361	9895.4	10435.9	1993.53	1.04854	0.575686	-0.796647	down
Zmhn002032	609.18	447.13	610.189	C28H34O15	[M-H]-	4-O-(6'-O-Glucosylcaffeoylglucosyl)-4-hydroxybenzyl alcohol	Phenolic acids	112700	138460	101750	273010	156480	39598	29187	68163	33564	32807	40930.2	9127.68	1.5303	0.261569	-1.93474	down
Lmgn002253	695.2	353.09	696.19	C31H36O18	[M-H]-	Syringoylcaffeoylquinic acid-D-glucose	Phenolic acids	1596100	2401600	1542500	1006400	1636650	287644	413360	2275400	380220	374060	860760	471626	1.12141	0.525928	-0.927063	down
pme1194	228.1	112	227.091	C9H13N3O4	[M+H]+	2'-Deoxycytidine	Nucleotides and derivatives	112320	91826	106860	93743	101187	4993.06	49058	34551	57099	84022	56182.5	10386.5	1.38289	0.555233	-0.848835	down
pme3732	244.09	112	243.086	C9H13N3O5	[M+H]+	Cytidine	Nucleotides and derivatives	832460	293300	584810	518660	557308	110927	312560	221230	615710	228230	344432	92776.3	0.924592	0.61803	-0.694252	down
pme3961	252.11	136	251.102	C10H13N5O3	[M+H]+	2'-Deoxyadenosine	Nucleotides and derivatives	368510	132300	165060	166100	207992	54078.2	159880	74293	157800	98367	122585	21505.1	0.96548	0.589372	-0.762749	down
pme0230	268.1	136.06	267.097	C10H13N5O4	[M+H]+	Adenosine	Nucleotides and derivatives	2881200	1017400	1740100	1856500	1873800	383672	793900	646820	1641700	498310	895182	256050	1.19006	0.477736	-1.06571	down
pme1178	284.1	152	283.092	C10H13N5O5	[M+H]+	Guanosine	Nucleotides and derivatives	10264000	3699600	5809000	6674300	6611725	1.36833e+06	3654400	2556800	6245400	2455200	3727950	881970	1.05982	0.563839	-0.826644	down
mws0884	328.05	134.2	329.053	C10H12N5O6P	[M-H]-	Cyclic 3',5'-Adenylic acid	Nucleotides and derivatives	167070	41342	96897	106230	102885	25746	39309	24354	98207	28021	47472.8	17208.2	1.05531	0.461417	-1.11586	down
pmc0066	333.05	137.05	332.052	C10H13N4O7P	[M+H]+	2'-Deoxyinosine-5'-monophosphate	Nucleotides and derivatives	1912800	2467700	1673100	1753000	1951650	179088	774870	1621000	1332000	1100900	1.20719e+06	179122	1.33395	0.61855	-0.693039	down
pme2601	89	59	90.032	C3H6O3	[M-H]-	3-Hydroxypropanoic acid	Organic acids	16734	26992	18915	27602	22560.8	2773.28	7416.8	12011	23007	10760	13298.7	3378.25	1.18641	0.589462	-0.76253	down
Lmgn000160	131.05	70.03	132.053	C4H8N2O3	[M-H]-	3-Ureidopropionic Acid	Organic acids	433340	367280	279720	415980	374080	34420.7	889520	753940	850630	879350	843360	30923	1.66675	2.25449	1.1728	up
Wmzn000227	145.06	109.04	146.058	C6H10O4	[M-H]-	2,2-Dimethylsuccinic acid	Organic acids	158980	153030	139720	189090	160205	10436.2	379730	357390	369730	379620	371618	5290.22	1.71451	2.31964	1.2139	up
pmp001271	679.39	263.24	678.383	C33H58O14	[M+H]+	1-Linoleoyl-sn-glycerol-diglucoside*	Free fatty acids	61778	38977	29165	42721	43160.2	6832.4	27035	22272	33809	20134	25812.5	3030.66	1.25841	0.598062	-0.741633	down
pmd0130	468.31	184.07	467.301	C22H46NO7P	[M+H]+	LysoPC 14:0	LPC	95868	74734	57591	114780	85743.2	12447.9	61459	43311	62660	42321	52437.8	5564.2	1.25261	0.611567	-0.709417	down
pmb2260	480.31	184.07	479.301	C23H46NO7P	[M+H]+	LysoPC 15:1	LPC	32394	39022	44770	22102	34572	4865.24	133260	105980	50508	65896	88911	18847.3	1.39879	2.57176	1.36276	up
pmd0136	524.37	184.07	523.364	C26H54NO7P	[M+H]+	LysoPC 18:0(2n isomer)	LPC	83618	111450	103270	110850	102297	6498.61	42065	39706	63533	62957	52065.2	6473.64	1.55317	0.508962	-0.974371	down
Lmhp009464	466.29	325.27	465.286	C22H44NO7P	[M+H]+	LysoPE 17:1(2n isomer)*	LPE	19403	19082	37433	18070	23497	4654.01	64924	77020	39469	53431	58711	8020.57	1.50013	2.49866	1.32115	up
Lmhp009769	466.29	325.27	465.286	C22H44NO7P	[M+H]+	LysoPE 17:1*	LPE	29189	34038	37497	19895	30154.8	3820.81	79077	79027	42105	52087	63074	9447.25	1.41003	2.09168	1.06466	up
pmb0786	180.09	163.06	179.079	C6H13NO5	[M+H]+	D-Glucosamine	Saccharides and Alcohols	682870	775430	671270	695300	706218	23586.7	1363200	933060	1545800	1575300	1354340	148053	1.56635	1.91774	0.939405	up
pme1261	206.14	76	205.131	C9H19NO4	[M+H]+	D-Panthenol	Saccharides and Alcohols	18508	19242	7409.5	9283.1	13610.6	3067	114620	33758	24014	15366	46939.5	22870.8	1.10735	3.44873	1.78607	up
Zmyn000108	209.03	85.03	210.038	C6H10O8	[M-H]-	D-Saccharic acid*	Saccharides and Alcohols	120450	111140	88511	128770	112218	8683.89	163780	197230	166270	198230	181378	9457	1.5705	1.6163	0.692695	up
pma6455	229.01	96.97	230.02	C5H11O8P	[M-H]-	Ribulose-5-phosphate	Saccharides and Alcohols	191900	111890	94513	85106	120852	24323.6	87205	55428	85867	56233	71183.2	8869.64	1.17811	0.589011	-0.763635	down
pme3311	339	97	339.996	C6H14O12P2	[M-H]-	D-Fructose-1,6-biphosphate	Saccharides and Alcohols	256950	227100	126460	252200	215678	30451.5	157900	141310	61507	98920	114909	21703.8	1.21841	0.532783	-0.908381	down
mws0264	341.11	119	342.116	C12H22O11	[M-H]-	D-(+)-Trehalose*	Saccharides and Alcohols	526610	299850	473550	436560	434142	48428.2	181770	283270	274700	262830	250642	23336.8	1.39195	0.577328	-0.792538	down
Lmmn000214	487.17	341.11	488.174	C18H32O15	[M-H]-	Solatriose	Saccharides and Alcohols	2155900	2224300	1716500	2439100	2133950	151665	4628800	4888900	4840300	4434900	4698225	104364	1.69032	2.20166	1.13859	up
mws1589	503.16	179	504.169	C18H32O16	[M-H]-	D-Panose*	Saccharides and Alcohols	37191	23960	34812	58929	38723	7325.02	17117	38425	25884	10026	22863	6117.65	1.00846	0.590424	-0.760176	down
pmb2653	649.1	145	650.227	C24H42O20	[M-H]-	D(+)-Melezitose O-rhamnoside	Saccharides and Alcohols	29284	23585	34246	55463	35644.5	6955.91	68472	81286	81967	79843	77892	3171.06	1.53881	2.18525	1.1278	up
mws0133	123.06	79.9	122.048	C6H6N2O	[M+H]+	Nicotinamide	Vitamin	71031	59210	58794	44937	58493	5335.19	42318	30263	19986	28088	30163.8	4615.47	1.45812	0.515681	-0.955448	down
pme1383	170.08	134.1	169.074	C8H11NO3	[M+H]+	Pyridoxine	Vitamin	1498300	2074700	1628900	1516100	1679500	134869	834410	1224900	1130900	923690	1028475	90238	1.53081	0.61237	-0.707525	down
pme2596	184.06	148	183.053	C8H9NO4	[M+H]+	4-Pyridoxic acid	Vitamin	47131	56315	48335	65027	54202	4143.93	10476	26164	22008	21757	20101.2	3363.77	1.55336	0.370858	-1.43106	down
N0 VS N400 (66 DAMs)
								Peak aera						Peak aera							Fold_Change
Index	Q1 (Da)	Q3 (Da)	Molecular Weight (Da)	Formula	Ionization model	Compounds	Class	N01	N02	N03	N04	means	SE	N41	N42	N43	N44	means	SE	VIP(≥0.8)	N0 VS N4 (≥1.6 and ≤0.625)	Log2FC	type
pme0010	106	60	105.043	C3H7NO3	[M+H]+	L-Serine	Amino acids	9	9	9	103230	25814.2	25805.2	113130	124810	251930	442590	233115	76572.5	1.37688	9.03048	3.1748	up
mws0001	133.06	74	132.054	C4H8N2O3	[M+H]+	L-Asparagine	Amino acids	62800	60863	31687	84948	60074.5	10926.2	270220	188840	359910	721780	385188	117510	1.57219	6.41183	2.68074	up
mws0219	132.03	88	133.038	C4H7NO4	[M-H]-	L-Aspartic Acid	Amino acids	4713700	4072900	3086900	3953000	3956625	334554	8816300	8464400	9642900	9161400	9021250	251359	1.67942	2.28004	1.18906	up
pme0026	147.11	84	146.106	C6H14N2O2	[M+H]+	L-Lysine	Amino acids	10333000	8377700	10602000	10833000	10036425	562267	5021400	5904900	6931100	7137400	6248700	489891	1.52942	0.622602	-0.683617	down
pme1210	150.06	61	149.051	C5H11NO2S	[M+H]+	L-Methionine	Amino acids	6977000	5944300	4536000	6378600	5958975	519417	9928100	8774800	9604700	10654000	9740400	389518	1.5637	1.63458	0.708917	up
mws0282	203.08	116.05	204.09	C11H12N2O2	[M-H]-	L-Tryptophan	Amino acids	13992000	11622000	15239000	12228000	13270250	826635	5401600	3893900	3727300	5916600	4734850	544934	1.65259	0.356802	-1.4868	down
mws0263	128.04	82.03	129.043	C5H7NO3	[M-H]-	5-Oxo-L-Proline	Amino acid derivatives	18237	20532	13239	21313	18330.2	1818.29	60829	61247	82198	72883	69289.2	5130.01	1.68943	3.78005	1.91841	up
ML10181668	130.09	84.08	129.079	C6H11NO2	[M+H]+	Cycloleucine	Amino acid derivatives	920070	644030	922440	981550	867022	75678.8	413460	403120	531480	521310	467342	34222.3	1.54882	0.53902	-0.891589	down
Zmzn000113	146.05	102.06	147.053	C5H9NO4	[M-H]-	L-threo-3-Methylaspartate	Amino acid derivatives	458680	350150	383870	358470	387792	24693.4	607380	786710	619720	555180	642248	50144.3	1.56155	1.65616	0.727844	up
pme2602	184	97	185.009	C3H8NO6P	[M-H]-	O-Phospho-L-serine	Amino acid derivatives	59115	88456	28533	80415	64129.8	13383	17873	16728	50823	56802	35556.5	10613.1	0.90957	0.554446	-0.85088	down
pmb2561	190.1	84	191.062	C7H13NO3S	[M-H]-	N-Acetyl-L-methionine	Amino acid derivatives	67791	28737	85693	82671	66223	13093.5	138080	224890	216400	230440	202452	21650.8	1.49122	3.05713	1.61218	up
Zmgn002106	206.08	58.03	207.09	C11H13NO3	[M-H]-	N-Acetyl-L-phenylalanine	Amino acid derivatives	147830	86980	184780	146880	141618	20237.2	160980	293900	258560	242300	238935	28128.6	1.25582	1.68719	0.754619	up
pmb0962	235.1	118.3	234.158	C10H22N2O4	[M+H]+	L-Lysine-Butanoic Acid	Amino acid derivatives	575770	303450	492540	750520	530570	92848.8	1143600	1149000	971200	1206300	1117525	50795.8	1.47649	2.10627	1.07469	up
mws0221	241.03	152	240.024	C6H12N2O4S2	[M+H]+	L-Cystine	Amino acid derivatives	29507	26434	26884	36972	29949.2	2437	62048	59125	44088	27227	48122	7999.34	1.11243	1.60678	0.684177	up
pme1712	275	257	276.132	C11H20N2O6	[M-H]-	L-Saccharopine	Amino acid derivatives	120090	91428	85045	114550	102778	8571.11	48499	56847	63292	72706	60336	5115.68	1.50159	0.58705	-0.768444	down
mws1375	304.15	185.09	303.143	C12H21N3O6	[M+H]+	Nicotianamine	Amino acid derivatives	27821	19641	22175	24859	23624	1758.41	40647	26101	26013	58559	37830	7718.15	1.10762	1.60134	0.679278	up
pmb2855	307	145	308.122	C11H20N2O8	[M-H]-	L-Glutamine-O-glycoside	Amino acid derivatives	43017	39030	28973	50144	40291	4417.77	100470	87761	43896	140400	93131.8	19877	1.31018	2.31148	1.20882	up
mws0582	322.11	130	321.099	C11H19N3O6S	[M+H]+	S-(Methyl)glutathione	Amino acid derivatives	65516	68335	35204	70886	59985.2	8332.89	199470	188180	303020	180090	217690	28719.6	1.62352	3.62906	1.8596	up
pmb0464	458.1	116.3	457.143	C16H27NO14	[M+H]+	L-Aspartic acid-O-diglucoside	Amino acid derivatives	86704	53049	80596	107680	82007.2	11261	143110	177990	211610	190930	180910	14376.7	1.54478	2.20602	1.14145	up
Hmgn001653	137.02	93.04	138.032	C7H6O3	[M-H]-	Protocatechuic aldehyde	Phenolic acids	233970	141330	162830	173330	177865	19851.9	85018	110660	70805	119350	96458.2	11235	1.4588	0.542312	-0.882806	down
pme2828	140	99	139.027	C6H5NO3	[M+H]+	4-Nitrophenol	Phenolic acids	24582000	24900000	21207000	25077000	23941500	917234	40624000	44015000	37118000	31727000	38371000	2.6243e+06	1.58427	1.6027	0.680503	up
pme1439	165.05	119	164.047	C9H8O3	[M+H]+	p-Coumaric acid	Phenolic acids	290730	419220	420450	392810	380802	30693.5	201450	125810	98326	150380	143992	21905.5	1.60022	0.378126	-1.40306	down
pme2598	167.03	123.04	168.042	C8H8O4	[M-H]-	3,4-Dihydroxybenzeneacetic acid	Phenolic acids	594810	544890	687860	451470	569758	49317.1	1386100	906790	920200	1068600	1.07042e+06	111429	1.53845	1.87873	0.90976	up
mws0117	181.05	122	182.058	C9H10O4	[M-H]-	Homovanillic acid; 4-Hydroxy-3-methoxyphenylacetic acid	Phenolic acids	26838	14706	24132	16392	20517	2941.18	25499	37108	45557	30203	34591.8	4363.75	1.30482	1.686	0.753608	up
mws1212	209.08	177.3	208.074	C11H12O4	[M+H]+	Methyl ferulate	Phenolic acids	64968	32193	56661	64311	54533.2	7681.7	64339	101630	99599	92994	89640.5	8632.94	1.26837	1.64378	0.717015	up
Zmhn001926	299.08	137.02	300.084	C13H16O8	[M-H]-	1-O-Salicyl-D-glucose	Phenolic acids	8552400	8845400	6181800	11110000	8672400	1.00786e+06	4082100	4244800	3079600	4647400	4013475	333192	1.56348	0.462787	-1.11158	down
Zmhn001358	299.08	137.02	300.084	C13H16O8	[M-H]-	4-O-Glucosyl-4-hydroxybenzoic acid	Phenolic acids	8174600	8826100	6098000	11733000	8707925	1.16409e+06	4101900	4454700	3059800	4504300	4030175	335632	1.53955	0.462817	-1.11149	down
pmb3142	299.1	137.1	300.085	C13H16O8	[M-H]-	Salicylic acid-2-O-glucoside	Phenolic acids	2246000	2306000	2479800	2734900	2441675	109594	1664200	1126600	1264600	1489700	1386275	119085	1.5996	0.567756	-0.816658	insig
pmn001517	329.12	167	330.131	C15H22O8	[M-H]-	3,4,5-Trimethoxyphenyl-1-O-Glucoside	Phenolic acids	2579900	3570300	2019800	3591300	2940325	387073	1423700	940790	1046700	1513900	1.23127e+06	140046	1.53565	0.418754	-1.25583	down
Hmln002806	335.08	179.03	336.085	C16H16O8	[M-H]-	5-O-Caffeoylshikimic acid	Phenolic acids	115010	56422	383060	191960	186613	71120	64036	185070	16106	79850	86265.5	35613.7	0.856928	0.46227	-1.11319	down
pmb3074	337.09	191.05	338.1	C16H18O8	[M-H]-	5-O-p-Coumaroylquinic acid	Phenolic acids	1509100	785790	586920	367820	812408	247419	455280	242380	310870	570700	394808	73527.1	1.00851	0.485972	-1.04105	down
Lmmn000774	343.1	181.05	344.111	C15H20O9	[M-H]-	Dihydrocaffeoylglucose	Phenolic acids	4080700	2547800	3188100	2773400	3147500	338145	4101800	5509500	6694400	4390000	5173925	590794	1.39558	1.64382	0.717053	up
mws2108	353.09	135.1	354.095	C16H18O9	[M-H]-	Cryptochlorogenic acid	Phenolic acids	118570	152540	36412	57472	91248.5	26849.9	47028	29930	14251	92401	45902.5	16882.7	0.883922	0.503049	-0.991228	down
mws0178	353.09	191.01	354.095	C16H18O9	[M-H]-	Chlorogenic acid	Phenolic acids	6387500	8513800	6008900	4612100	6380575	807070	3257500	2547500	1636800	5560700	3250625	838417	1.26498	0.509456	-0.972969	down
pme1816	353.09	191	354.095	C16H18O9	[M-H]-	Neochlorogenic acid(5-O-Caffeoylquinic acid)	Phenolic acids	154650	204210	83609	121690	141040	25574.1	81923	77071	26360	92099	69363.2	14672.4	1.16361	0.491799	-1.02386	down
mws0179	367.1	190.9	368.111	C17H20O9	[M-H]-	Chlorogenic acid methyl ester	Phenolic acids	139310	110810	79099	111360	110145	12303	52991	63932	58594	64774	60072.8	2728.45	1.52531	0.545398	-0.874618	down
HJN003	385.11	223.06	386.122	C17H22O10	[M-H]-	1-O-Sinapoyl-D-glucose	Phenolic acids	1612400	2519300	1556900	2382500	2017775	251874	1028500	846950	798920	1199500	968468	91511.7	1.52996	0.479968	-1.05899	down
Lmhn002683	457.08	163.04	458.085	C22H18O11	[M-H]-	p-Coumaroylcaffeoyltartaric acid	Phenolic acids	67588	71933	67230	81929	72170	3424.09	44519	40534	42217	40773	42010.8	914.999	1.68889	0.582108	-0.780641	down
pmb0758	491.15	329	490.148	C24H26O11	[M+H]+	Anisic acid-O-feruloyl glucoside	Phenolic acids	53906	56855	24946	74766	52618.2	10311.3	26700	29237	22357	32771	27766.2	2191.03	1.18729	0.527692	-0.922231	down
mws1584	515.12	191	516.127	C25H24O12	[M-H]-	1,3-O-Dicaffeoylquinic Acid (Cynarin)	Phenolic acids	21134	9562.1	20519	21296	18127.8	2860.13	13405	7234.4	9512.7	7575.9	9432	1416.15	1.26369	0.520307	-0.942566	down
Zmhn002032	609.18	447.13	610.189	C28H34O15	[M-H]-	4-O-(6'-O-Glucosylcaffeoylglucosyl)-4-hydroxybenzyl alcohol	Phenolic acids	112700	138460	101750	273010	156480	39598	69531	127160	31791	46679	68790.2	20947.2	1.23062	0.43961	-1.1857	down
Lmgn002253	695.2	353.09	696.19	C31H36O18	[M-H]-	Syringoylcaffeoylquinic acid-D-glucose	Phenolic acids	1596100	2401600	1542500	1006400	1636650	287644	698970	422930	341320	1046800	627505	159339	1.37957	0.383408	-1.38305	down
pme1194	228.1	112	227.091	C9H13N3O4	[M+H]+	2'-Deoxycytidine	Nucleotides and derivatives	112320	91826	106860	93743	101187	4993.06	67210	71913	35687	51120	56482.5	8238.07	1.46028	0.558198	-0.841152	down
pme3967	312.13	180	311.123	C12H17N5O5	[M+H]+	2-(Dimethylamino)guanosine	Nucleotides and derivatives	234710	136990	86548	127300	146387	31403.7	93074	54027	69805	84400	75326.5	8570.58	1.24059	0.514571	-0.958558	down
pme3174	324.06	112	323.052	C9H14N3O8P	[M+H]+	Cytidine 5'-monophosphate(Cytidylic acid)	Nucleotides and derivatives	73287	87878	77672	74984	78455.2	3268.05	46931	40286	33428	48459	42276	3441.73	1.62868	0.538855	-0.892031	down
pmc0066	333.05	137.05	332.052	C10H13N4O7P	[M+H]+	2'-Deoxyinosine-5'-monophosphate	Nucleotides and derivatives	1912800	2467700	1673100	1753000	1951650	179088	907490	812370	1279700	1013000	1003140	100881	1.54693	0.513996	-0.960171	down
mws2628	118.09	87.05	117.07	C5H11NO2	[M+H]+	N-Methyl-4-aminobutyric acid	Organic acids	615740	573380	543120	533660	566475	18477.5	844330	964210	929200	891780	907380	25697.6	1.69247	1.6018	0.679695	up
Lmgn000160	131.05	70.03	132.053	C4H8N2O3	[M-H]-	3-Ureidopropionic Acid	Organic acids	433340	367280	279720	415980	374080	34420.7	612460	769720	893130	792070	766845	58042.5	1.60139	2.04995	1.03559	up
Wmzn000227	145.06	109.04	146.058	C6H10O4	[M-H]-	2,2-Dimethylsuccinic acid	Organic acids	158980	153030	139720	189090	160205	10436.2	297420	285630	350440	393890	331845	25027.1	1.65158	2.07138	1.05059	up
pme3146	145.06	102	146.069	C5H10N2O3	[M-H]-	β-Ureidoisobutyric acid	Organic acids	112700	81507	90570	87741	93129.5	6792.61	217600	211370	113820	89476	158066	32974.6	1.06887	1.69728	0.763222	up
pme3154	147.07	59.01	148.074	C6H12O4	[M-H]-	Mevalonic acid	Organic acids	94205	140370	113760	139150	121871	11075.4	184420	234180	244480	237750	225208	13762.5	1.57306	1.84791	0.885897	up
pme3009	175.02	99	174.016	C6H6O6	[M+H]+	Trans-Citridic acid	Organic acids	2151800	2307600	1738800	2147400	2086400	121708	4479100	4889200	3651600	4224200	4311025	258991	1.65552	2.06625	1.04702	up
Lmbn005287	311.22	249.22	312.23	C18H32O4	[M-H]-	7S,8S-DiHODE; (9Z,12Z)-(7S,8S)-Dihydroxyoctadeca-9,12-dienoic acid	Free fatty acids	67306	41234	111850	51284	67918.5	15596.8	161880	146740	153810	122380	146202	8521.83	1.44276	2.15262	1.10609	up
Lmhp011388	353.27	261.22	352.261	C21H36O4	[M+H]+	2-α-Linolenoyl-glycerol*	Glycerol ester	102350	65326	80543	76146	81091.2	7774.07	134130	231370	184400	136640	171635	23026.2	1.5255	2.11657	1.08173	up
Lmhp011562	353.27	261.22	352.261	C21H36O4	[M+H]+	1-α-Linolenoyl-glycerol*	Glycerol ester	82114	38827	50587	53385	56228.2	9186.87	97457	148680	120030	119080	121312	10506.7	1.5228	2.15749	1.10935	up
Lmhp112042	355.28	263.24	354.277	C21H38O4	[M+H]+	1-Linoleoylglycerol*	Glycerol ester	112810	39263	53489	59970	66383	16068.5	135110	129450	110910	153630	132275	8796.39	1.39742	1.9926	0.994655	up
Lmhp012042	355.28	263.24	354.277	C21H38O4	[M+H]+	2-Linoleoylglycerol*	Glycerol ester	182450	106730	145620	132670	141868	15759.3	212360	333870	260830	223160	257555	27477.7	1.47172	1.81546	0.860336	up
pmd0136	524.37	184.07	523.364	C26H54NO7P	[M+H]+	LysoPC 18:0(2n isomer)	LPC	83618	111450	103270	110850	102297	6498.61	52258	35905	51726	58861	49687.5	4872.31	1.58769	0.485718	-1.04181	down
pma0134	121.04	93.06	120.042	C4H8O4	[M+H]+	D-(-)-Threose	Saccharides and Alcohols	19163	25487	10269	5616.3	15133.8	4450.4	19866	21653	21665	38253	25359.2	4318.65	1.01354	1.67567	0.744735	up
mws0264	341.11	119	342.116	C12H22O11	[M-H]-	D-(+)-Trehalose*	Saccharides and Alcohols	526610	299850	473550	436560	434142	48428.2	239510	286320	257800	272310	263985	10022.6	1.44486	0.608061	-0.717713	down
Lmmn000214	487.17	341.11	488.174	C18H32O15	[M-H]-	Solatriose	Saccharides and Alcohols	2155900	2224300	1716500	2439100	2133950	151665	3604700	3272100	4500900	4400700	3944600	300733	1.60324	1.8485	0.886353	up
pmb2653	649.1	145	650.227	C24H42O20	[M-H]-	D(+)-Melezitose O-rhamnoside	Saccharides and Alcohols	29284	23585	34246	55463	35644.5	6955.91	91158	80336	71152	149050	97924	17525.5	1.49148	2.74724	1.45798	up
mws0133	123.06	79.9	122.048	C6H6N2O	[M+H]+	Nicotinamide	Vitamin	71031	59210	58794	44937	58493	5335.19	45582	9	9	35485	20271.2	11878.6	1.04912	0.346559	-1.52883	down
pme1383	170.08	134.1	169.074	C8H11NO3	[M+H]+	Pyridoxine	Vitamin	1498300	2074700	1628900	1516100	1679500	134869	726420	799350	638340	697340	715362	33458.2	1.68228	0.425938	-1.23129	down
MA10039492	173.01	71.03	174.016	C6H6O6	[M-H]-	Dehydroascorbic acid	Vitamin	474160	332590	632970	412920	463160	63593.1	910140	528610	526650	1007500	743225	126051	1.12147	1.60468	0.682288	up
pme2596	184.06	148	183.053	C8H9NO4	[M+H]+	4-Pyridoxic acid	Vitamin	47131	56315	48335	65027	54202	4143.93	19181	17606	14752	11496	15758.8	1690.88	1.68074	0.290741	-1.78219	down
N250 VS N400 (37 DAMs)
								Peak aera						Peak aera							Fold_Change
Index	Q1 (Da)	Q3 (Da)	Molecular Weight (Da)	Formula	Ionization model	Compounds	Class	N21	N22	N23	N24	means	SE	N41	N42	N43	N44	means	SE	VIP(≥0.8)	N2 VS N4 (≥1.6 and ≤0.625)	Log2FC	type
pme0010	106	60	105.043	C3H7NO3	[M+H]+	L-Serine	Amino acids	481480	198660	361320	596210	409418	85057.1	113130	124810	251930	442590	233115	76572.5	1.20526	0.569382	-0.812531	down
pme0193	147.08	84	146.069	C5H10N2O3	[M+H]+	L-Glutamine	Amino acids	8409000	9641600	11096000	10492000	9909650	582406	5726200	5497400	6684700	6840500	6187200	336978	1.91934	0.624361	-0.679547	down
pme0026	147.11	84	146.106	C6H14N2O2	[M+H]+	L-Lysine	Amino acids	8642600	9685700	11788000	11314000	10357575	727634	5021400	5904900	6931100	7137400	6248700	489891	1.85233	0.603298	-0.729058	down
mws0250	182.08	136.1	181.074	C9H11NO3	[M+H]+	L-Tyrosine	Amino acids	27051000	29009000	29575000	28869000	28626000	546730	18002000	15547000	14672000	21480000	17425250	1.5243e+06	1.9237	0.608721	-0.716147	down
mws0282	203.08	116.05	204.09	C11H12N2O2	[M-H]-	L-Tryptophan	Amino acids	6949600	7865800	7972400	8131500	7729825	265742	5401600	3893900	3727300	5916600	4734850	544934	1.80788	0.612543	-0.707117	down
ML10181668	130.09	84.08	129.079	C6H11NO2	[M+H]+	Cycloleucine	Amino acid derivatives	706690	703540	898050	930880	809790	60808	413460	403120	531480	521310	467342	34222.3	1.89009	0.577116	-0.793068	down
mws1050	148.06	88	147.053	C5H9NO4	[M+H]+	O-Acetylserine	Amino acid derivatives	446940	333660	480190	407050	416960	31535.6	532760	767030	734820	885240	729962	73256.1	1.7523	1.75068	0.807913	up
Lmhp001670	231.16	72.08	231.17	C11H22N2O3	[M+H]+	L-Valyl-L-Leucine	Amino acid derivatives	252450	255020	354690	208890	267762	30848	671740	210460	449450	741200	518212	119977	1.20575	1.93534	0.95259	up
mws4176	237.12	120.09	236.116	C12H16N2O3	[M+H]+	L-Alanyl-L-Phenylalanine	Amino acid derivatives	46005	23724	59810	28235	39443.5	8319.56	124600	38050	63477	126380	88126.8	22190.3	1.31944	2.23425	1.15979	up
Lmhp002031	245.18	86.1	245.186	C12H24N2O3	[M+H]+	L-Leucyl-L-Leucine	Amino acid derivatives	222790	222370	379230	209690	258520	40351.3	779600	244020	407070	688400	529772	123924	1.34049	2.04925	1.0351	up
pme1712	275	257	276.132	C11H20N2O6	[M-H]-	L-Saccharopine	Amino acid derivatives	65593	124150	100600	133960	106076	15201.6	48499	56847	63292	72706	60336	5115.68	1.63357	0.568801	-0.814004	down
mws5035	279.17	120.08	278.163	C15H22N2O3	[M+H]+	L-Leucyl-L-phenylalanine	Amino acid derivatives	228870	184500	332020	159950	226335	38005.4	640010	177900	337610	657490	453252	117538	1.16024	2.00257	1.00186	up
mws0636	313.15	166	312.147	C18H20N2O3	[M+H]+	L-Phenylalanyl-L-phenylalanine	Amino acid derivatives	17246	12910	24286	12676	16779.5	2713.81	40035	14126	21468	35824	27863.2	6063.11	1.11676	1.66055	0.731664	up
Zmhn002032	609.18	447.13	610.189	C28H34O15	[M-H]-	4-O-(6'-O-Glucosylcaffeoylglucosyl)-4-hydroxybenzyl alcohol	Phenolic acids	29187	68163	33564	32807	40930.2	9127.68	69531	127160	31791	46679	68790.2	20947.2	0.990714	1.68067	0.749037	up
pme3732	244.09	112	243.086	C9H13N3O5	[M+H]+	Cytidine	Nucleotides and derivatives	312560	221230	615710	228230	344432	92776.3	1154700	193020	590470	945490	720920	211008	0.980412	2.09307	1.06562	up
pme3961	252.11	136	251.102	C10H13N5O3	[M+H]+	2'-Deoxyadenosine	Nucleotides and derivatives	159880	74293	157800	98367	122585	21505.1	332840	107210	125160	395010	240055	72725.9	1.03132	1.95827	0.969583	up
pme0230	268.1	136.06	267.097	C10H13N5O4	[M+H]+	Adenosine	Nucleotides and derivatives	793900	646820	1641700	498310	895182	256050	3404700	486700	1469900	3726200	2271875	776121	1.0032	2.53789	1.34363	up
pme1178	284.1	152	283.092	C10H13N5O5	[M+H]+	Guanosine	Nucleotides and derivatives	3654400	2556800	6245400	2455200	3727950	881970	11521000	2268700	5313200	13071000	8043475	2.55231e+06	0.976842	2.15761	1.10944	up
mws0668	283.07	151	284.076	C10H12N4O6	[M-H]-	Xanthosine	Nucleotides and derivatives	28291	34805	16750	24274	26030	3778.39	61981	24394	40030	60667	46768	8993.58	1.27383	1.7967	0.845346	up
Lmqp000329	296.07	104.11	295.056	C8H14N3O7P	[M+H]+	5-Aminoimidazole ribonucleotide	Nucleotides and derivatives	432290	411030	360730	374060	394528	16481.1	173660	257450	414850	135300	245315	61999.4	1.36593	0.621794	-0.68549	down
pme3967	312.13	180	311.123	C12H17N5O5	[M+H]+	2-(Dimethylamino)guanosine	Nucleotides and derivatives	153960	85891	180620	157600	144518	20414	93074	54027	69805	84400	75326.5	8570.58	1.62438	0.521227	-0.940017	down
mws0884	328.05	134.2	329.053	C10H12N5O6P	[M-H]-	Cyclic 3',5'-Adenylic acid	Nucleotides and derivatives	39309	24354	98207	28021	47472.8	17208.2	214660	30510	92051	212980	137550	45792.4	1.16718	2.89746	1.53479	up
mws0609	344.04	150	345.047	C10H12N5O7P	[M-H]-	Guanosine 3',5'-cyclic monophosphate	Nucleotides and derivatives	63598	43506	30587	39766	44364.2	6961.98	23709	18403	26157	30371	24660	2498.52	1.64813	0.555853	-0.847225	down
pme3154	147.07	59.01	148.074	C6H12O4	[M-H]-	Mevalonic acid	Organic acids	187320	98315	169010	104160	139701	22551	184420	234180	244480	237750	225208	13762.5	1.58325	1.61207	0.68891	up
pmb2640	199.17	181	200.178	C12H24O2	[M-H]-	Lauric acid	Organic acids	33326	25625	19115	12991	22764.2	4364.32	15184	12088	13103	14423	13699.5	687.988	1.3535	0.601799	-0.732647	down
pmp001271	679.39	263.24	678.383	C33H58O14	[M+H]+	1-Linoleoyl-sn-glycerol-diglucoside*	Free fatty acids	27035	22272	33809	20134	25812.5	3030.66	56582	23405	31010	59004	42500.2	8978.33	1.16417	1.6465	0.719401	up
Lmhp011388	353.27	261.22	352.261	C21H36O4	[M+H]+	2-α-Linolenoyl-glycerol*	Glycerol ester	98939	95122	110100	65265	92356.5	9573.22	134130	231370	184400	136640	171635	23026.2	1.73294	1.8584	0.894058	up
Lmhp011562	353.27	261.22	352.261	C21H36O4	[M+H]+	1-α-Linolenoyl-glycerol*	Glycerol ester	52558	51754	71679	33842	52458.2	7727.16	97457	148680	120030	119080	121312	10506.7	1.85982	2.31254	1.20948	up
Lmhp112042	355.28	263.24	354.277	C21H38O4	[M+H]+	1-Linoleoylglycerol*	Glycerol ester	52176	44583	75104	34900	51690.8	8567.7	135110	129450	110910	153630	132275	8796.39	1.89301	2.55897	1.35556	up
Lmhp012042	355.28	263.24	354.277	C21H38O4	[M+H]+	2-Linoleoylglycerol*	Glycerol ester	132540	124960	169180	107810	133622	12932	212360	333870	260830	223160	257555	27477.7	1.85962	1.92748	0.946718	up
pmb2260	480.31	184.07	479.301	C23H46NO7P	[M+H]+	LysoPC 15:1	LPC	133260	105980	50508	65896	88911	18847.3	27305	37223	35457	24559	31136	3077.55	1.75198	0.350193	-1.51378	down
Lmhp009464	466.29	325.27	465.286	C22H44NO7P	[M+H]+	LysoPE 17:1(2n isomer)*	LPE	64924	77020	39469	53431	58711	8020.57	27277	31884	20658	27990	26952.2	2329.56	1.80623	0.459066	-1.12323	down
Lmhp009769	466.29	325.27	465.286	C22H44NO7P	[M+H]+	LysoPE 17:1*	LPE	79077	79027	42105	52087	63074	9447.25	33493	40550	22759	31196	31999.5	3667.13	1.64869	0.507333	-0.978996	down
mws0120	258.11	104.11	257.103	C8H20NO6P	[M+H]+	Choline Alfoscerate	PC	190870	117110	141320	179140	157110	17015.6	67941	48761	118290	71800	76698	14750.8	1.70627	0.48818	-1.03451	down
pma0134	121.04	93.06	120.042	C4H8O4	[M+H]+	D-(-)-Threose	Saccharides and Alcohols	14253	9316.2	25854	12663	15521.5	3594.51	19866	21653	21665	38253	25359.2	4318.65	1.28342	1.63381	0.708239	up
pme1261	206.14	76	205.131	C9H19NO4	[M+H]+	D-Panthenol	Saccharides and Alcohols	114620	33758	24014	15366	46939.5	22870.8	8281.7	7169.7	7834.8	27356	12660.5	4903.81	1.40822	0.269721	-1.89046	down
pme2755	222	144	221.09	C8H15NO6	[M+H]+	N-Acetyl-D-glucosamine	Saccharides and Alcohols	1320400	948430	1040700	1347400	1.16423e+06	99904	2150300	1622500	1688700	2513600	1993775	209291	1.70932	1.71252	0.776123	up

## Sheet: Table S2-B
Table S2-B The differentially accumulated metabolites (DAM) in the pericarp of pepper fruits between pair of samples at mature red stage
N0 VS N250 (83 DAMs)
								Peak aera						Peak aera							Fold_Change
Index	Q1 (Da)	Q3 (Da)	Molecular Weight (Da)	Formula	Ionization model	Compounds	Class	N01	N02	N03	N04	means	SE	N21	N22	N23	N24	means	SE	VIP(≥0.8)	N0 VS N2 (≥1.6 and ≤0.625)	Log2FC	type
mws0219	132.03	88	133.038	C4H7NO4	[M-H]-	L-Aspartic Acid	Amino acids	389940	189850	301070	430740	327900	53387.5	1604700	1529100	1275400	1528100	1484325	71914.8	1.53713	4.52676	2.17848	up
pme0193	147.08	84	146.069	C5H10N2O3	[M+H]+	L-Glutamine	Amino acids	4613300	2891200	4250400	6879700	4658650	827933	9806900	12419000	10805000	13888000	11729725	898407	1.43121	2.51784	1.33219	up
pme0026	147.11	84	146.106	C6H14N2O2	[M+H]+	L-Lysine	Amino acids	4446100	2595700	3957500	6817100	4454100	879588	9066600	11296000	10997000	13329000	11172150	872323	1.4046	2.50828	1.3267	up
pme1210	150.06	61	149.051	C5H11NO2S	[M+H]+	L-Methionine	Amino acids	9586100	4989900	10345000	13948000	9717250	1.84071e+06	16625000	19272000	17691000	19557000	18286250	689238	1.26011	1.88183	0.912139	up
mws0254	156.08	110	155.069	C6H9N3O2	[M+H]+	L-Histidine	Amino acids	2029100	1154900	1547300	2697000	1857075	332174	6671900	6075000	5480100	6170200	6099300	244421	1.50663	3.28436	1.71561	up
mws0260	175.12	116	174.112	C6H14N4O2	[M+H]+	L-Arginine	Amino acids	6112200	3431600	5982400	10817000	6585800	1.53949e+06	35237000	39006000	30775000	35376000	35098500	1.68467e+06	1.52029	5.32942	2.41398	up
pme3033	104.07	86	103.063	C4H9NO2	[M+H]+	N,N-Dimethylglycine*	Amino acids derivatives	4378700	3564600	4102700	4810400	4214100	260916	9592400	9198300	9678100	8036200	9126250	378069	1.56447	2.16565	1.1148	up
mws0263	128.04	82.03	129.043	C5H7NO3	[M-H]-	5-Oxo-L-Proline	Amino acids derivatives	13094	12157	14053	11807	12777.8	504.477	149490	155920	97428	115550	129597	13906.8	1.59381	10.1424	3.34233	up
Rfmb319	130.09	84.08	129.079	C6H11NO2	[M+H]+	Pipecolic acid	Amino acids derivatives	430690	384240	457060	527860	449962	30012.9	1010800	1220500	786130	1088100	1.02638e+06	91037.9	1.51072	2.28104	1.18969	up
ML10181668	130.09	84.08	129.079	C6H11NO2	[M+H]+	Cycloleucine	Amino acids derivatives	274740	185600	272390	424780	289378	49670.9	453640	503950	604130	766350	582018	68946.1	1.31418	2.01127	1.00811	up
mws0340	143.03	111	144.042	C6H8O4	[M-H]-	2,3-Dimethylsuccinic acid	Amino acids derivatives	1022900	998220	993940	1086700	1025440	21394	569860	684190	641770	534810	607658	33857.9	1.55928	0.592582	-0.754913	down
Zmzn000113	146.05	102.06	147.053	C5H9NO4	[M-H]-	L-threo-3-Methylaspartate	Amino acids derivatives	800290	578860	871280	968370	804700	82786.8	1488800	1533300	1089500	1469000	1395150	102767	1.37073	1.73375	0.793897	up
pme2559	174.04	88	175.048	C6H9NO5	[M-H]-	N-Acetyl-L-Aspartic Acid	Amino acids derivatives	78513	95563	83178	85946	85800	3597.6	185790	138210	137990	159340	155332	11319.8	1.53721	1.8104	0.85631	up
Zmjp000182	189.13	70.07	188.127	C7H16N4O2	[M+H]+	N-Monomethyl-L-arginine	Amino acids derivatives	2801500	1192100	2302400	3904600	2550150	562982	5824300	6964100	6018400	5494100	6075225	315436	1.33352	2.3823	1.25236	up
pme0278	191.1	128	190.095	C7H14N2O4	[M+H]+	2,6-Diaminooimelic acid	Amino acids derivatives	146160	94858	118990	160580	130147	14584.2	304680	237560	337030	372980	313062	28774.2	1.48759	2.40545	1.26631	up
pmb2561	190.1	84	191.062	C7H13NO3S	[M-H]-	N-Acetyl-L-methionine	Amino acids derivatives	525120	419490	645550	709850	575002	64442	764330	1072000	1018300	965860	955122	67186.8	1.32823	1.66108	0.732118	up
pmb0962	235.1	118.3	234.158	C10H22N2O4	[M+H]+	L-Lysine-Butanoic Acid	Amino acids derivatives	183440	82479	195350	364590	206465	58473.5	750160	888750	730850	651020	755195	49419.5	1.41053	3.65774	1.87095	up
pme2563	249.06	128	250.062	C8H14N2O5S	[M-H]-	γ-Glu-Cys	Amino acids derivatives	31960	31563	22889	35018	30357.5	2606.4	50619	43690	76759	44112	53795	7817.2	1.32235	1.77205	0.825419	up
pmb2855	307	145	308.122	C11H20N2O8	[M-H]-	L-Glutamine-O-glycoside	Amino acids derivatives	112880	76803	74619	102100	91600.5	9444.55	301480	435220	295110	577240	402262	66672.1	1.51861	4.39149	2.13471	up
pme1439	165.05	119	164.047	C9H8O3	[M+H]+	p-Coumaric acid	Phenolic acids	74087	83173	76636	62890	74196.5	4226.68	43666	34507	36535	32068	36694	2496.95	1.52588	0.494552	-1.01581	down
pmb0142	165.1	95.2	164.047	C9H8O3	[M+H]+	Caffeic aldehyde	Phenolic acids	55468	57800	36490	60897	52663.8	5504.71	35581	30688	26727	31373	31092.2	1813.07	1.35905	0.590392	-0.760255	down
NK10253223	168.06	94.06	167.058	C8H9NO3	[M+H]+	2-Amino-3-methoxybenzoic acid	Phenolic acids	59561	102850	96252	104280	90735.8	10537.6	59338	68191	57015	35657	55050.2	6898.2	1.16594	0.60671	-0.720922	down
pme1292	167.1	123.04	168.042	C8H8O4	[M-H]-	Homogentisic acid	Phenolic acids	30386	106890	31674	41036	52496.5	18285.8	19117	24524	28332	22387	23590	1932.48	1.06551	0.449363	-1.15405	down
mws0028	167.03	108.02	168.042	C8H8O4	[M-H]-	Vanillic acid	Phenolic acids	73125	46130	61052	37183	54372.5	7956.6	116410	105020	134400	52487	102079	17602.2	1.1211	1.87741	0.908741	up
pme2598	167.03	123.04	168.042	C8H8O4	[M-H]-	3,4-Dihydroxybenzeneacetic acid	Phenolic acids	10763	23755	17221	15862	16900.2	2674.48	28637	30878	55178	28325	35754.5	6499.42	1.2975	2.11562	1.08108	up
mws0014	193.05	134.01	194.058	C10H10O4	[M-H]-	Ferulic acid	Phenolic acids	170580	168890	218280	341970	224930	40658.1	455130	526770	610570	397330	497450	46071.3	1.40007	2.21158	1.14508	up
mws1212	209.08	177.3	208.074	C11H12O4	[M+H]+	Methyl ferulate	Phenolic acids	117610	93375	141580	142470	123759	11650.1	156200	193750	272040	172330	198580	25665.8	1.23326	1.60457	0.68219	up
pme3472	271.09	107.6	272.09	C12H16O7	[M-H]-	Arbutin	Phenolic acids	140000	139110	94790	137770	127918	11052	76220	72239	73986	71265	73427.5	1087.77	1.47234	0.574022	-0.800821	down
Zmhn001926	299.08	137.02	300.084	C13H16O8	[M-H]-	1-O-Salicyl-D-glucose	Phenolic acids	14079000	14613000	8550200	14398000	12910050	1.45742e+06	3595200	4767200	4406200	5145500	4478525	330868	1.52534	0.346902	-1.5274	down
Zmhn001358	299.08	137.02	300.084	C13H16O8	[M-H]-	4-O-Glucosyl-4-hydroxybenzoic acid	Phenolic acids	12489000	13605000	8995800	13654000	12185950	1.09688e+06	3539500	4684900	4308600	5089000	4405500	329720	1.5478	0.361523	-1.46784	down
pmb3142	299.1	137.1	300.085	C13H16O8	[M-H]-	Salicylic acid-2-O-glucoside	Phenolic acids	1090900	1453900	984290	1226800	1.18897e+06	101296	510310	641590	594380	698780	611265	39849.2	1.50379	0.514112	-0.959845	down
pmn001367	315.07	153.02	316.079	C13H16O9	[M-H]-	Protocatechuic acid-4-O-glucoside	Phenolic acids	89961	82070	103480	100940	94112.8	4971.77	52651	48448	68525	64113	58434.2	4719.13	1.43349	0.620896	-0.687576	down
Lmtn002565	329.11	167.03	330.095	C14H18O9	[M-H]-	1-O-Vanilloyl-D-Glucose	Phenolic acids	868580	955500	772260	880790	869282	37616.2	642450	545810	475900	475330	534872	39492.2	1.4748	0.615303	-0.70063	down
Hmln002806	335.08	179.03	336.085	C16H16O8	[M-H]-	5-O-Caffeoylshikimic acid	Phenolic acids	37787	46825	50405	70144	51290.2	6822.29	23733	44905	26334	32594	31891.5	4719.57	1.18393	0.621785	-0.685513	down
pmb3074	337.09	191.05	338.1	C16H18O8	[M-H]-	5-O-p-Coumaroylquinic acid	Phenolic acids	101920	292720	301450	402820	274728	62788	270940	73440	106360	96601	136835	45231.4	0.889602	0.498076	-1.00556	down
Lmmn000774	343.1	181.05	344.111	C15H20O9	[M-H]-	Dihydrocaffeoylglucose	Phenolic acids	1724600	1783800	2766900	1355900	1907800	301605	2959000	2542100	3802800	4108600	3353125	363553	1.27615	1.75759	0.813596	up
pme1816	353.09	191	354.095	C16H18O9	[M-H]-	Neochlorogenic acid (5-O-Caffeoylquinic acid)	Phenolic acids	203910	451650	382120	340210	344472	52185.8	205620	143140	225540	168470	185692	18466.8	1.21421	0.539063	-0.891473	down
mws0178	353.09	191.01	354.095	C16H18O9	[M-H]-	Chlorogenic acid (3-O-Caffeoylquinic acid)	Phenolic acids	18499000	22871000	10635000	23118000	18780750	2.91511e+06	3853100	4146400	3536200	2390100	3481450	384526	1.53075	0.185373	-2.43149	down
mws0179	367.1	190.9	368.111	C17H20O9	[M-H]-	Chlorogenic acid methyl ester	Phenolic acids	349090	320510	164030	474300	326982	63761.7	27215	66719	56212	53028	50793.5	8386.1	1.51042	0.15534	-2.6865	down
Cmzn005251	433.11	271.06	434.121	C21H22O10	[M-H]-	6-O-Caffeoylarbutin	Phenolic acids	10687000	15954000	8128500	17973000	13185625	2.28036e+06	3335200	3855700	2906000	2015500	3028100	389390	1.50064	0.229652	-2.12248	down
Hmbp006861	445.15	177.05	444.142	C23H24O9	[M+H]+	1,2-O-Diferuloylglycerol	Phenolic acids	52210	98714	62393	62194	68877.8	10225.5	35738	47447	29151	36195	37132.8	3796.02	1.33549	0.539111	-0.891346	down
Lmhn002683	457.08	163.04	458.085	C22H18O11	[M-H]-	p-Coumaroylcaffeoyltartaric acid	Phenolic acids	45732	44869	43636	42484	44180.2	710.386	14680	22459	26834	31579	23888	3590.03	1.38232	0.540694	-0.887116	down
pmn001468	461.13	137	462.137	C19H26O13	[M-H]-	Sibiricose A3	Phenolic acids	87509	67842	40113	73515	67244.8	9943.36	29739	22254	28429	27467	26972.2	1640.22	1.43232	0.401106	-1.31795	down
pmb0758	491.15	329	490.148	C24H26O11	[M+H]+	Anisic acid-O-feruloyl glucoside	Phenolic acids	29169	27338	20755	18351	23903.2	2586.26	17274	7384.2	15920	15628	14051.5	2251.19	1.11128	0.587851	-0.766478	down
Li512115	515.12	353.09	516.127	C25H24O12	[M-H]-	Isochlorogenic acid B	Phenolic acids	54984	25262	50635	69254	50033.8	9164.81	11278	26254	25976	46362	27467.5	7204.16	0.981958	0.548979	-0.865176	down
Hmbn002692	517.16	175.04	518.164	C22H30O14	[M-H]-	6'-O-Feruloyl-D-sucrose	Phenolic acids	20993	12158	37796	30575	25380.5	5591.75	33363	35802	64279	36798	42560.5	7275.36	0.999837	1.6769	0.745795	up
Zmhn002032	609.18	447.13	610.189	C28H34O15	[M-H]-	4-O-(6'-O-Glucosylcaffeoylglucosyl)-4-hydroxybenzyl alcohol	Phenolic acids	318460	419470	224950	340200	325770	40006.3	74890	86064	121570	81003	90881.8	10481.4	1.53006	0.278975	-1.84179	down
Lmgn002253	695.2	353.09	696.19	C31H36O18	[M-H]-	Syringoylcaffeoylquinic acid-D-glucose	Phenolic acids	1118400	910250	530300	1413300	993062	185588	176180	194840	123710	54608	137334	31418.1	1.47868	0.138294	-2.85419	down
pme0040	136.06	119	135.054	C5H5N5	[M+H]+	Adenine	Nucleotides and derivatives	251450	305650	290630	351800	299882	20736.5	146370	208770	194340	194960	186110	13658.9	1.43371	0.62061	-0.688242	down
mws0248	243.06	110	244.07	C9H12N2O6	[M-H]-	Uridine	Nucleotides and derivatives	65434	101720	78058	106560	87943	9750.07	189770	116010	197610	232360	183938	24460.6	1.3787	2.09155	1.06457	up
pme1119	269.09	137	268.081	C10H12N4O5	[M+H]+	Inosine	Nucleotides and derivatives	18785	26471	29003	14390	22162.2	3381.01	9609.8	8469.6	11264	9224.7	9642.03	590.239	1.41259	0.435065	-1.2007	down
pmf0508	278.05	142	277.038	C9H7N7O2S	[M+H]+	Azathioprine	Nucleotides and derivatives	4606.4	3895	14382	8569.6	7863.25	2403.94	14452	17489	21549	19665	18288.8	1524.35	1.26183	2.32585	1.21776	up
Lmqp000329	296.07	104.11	295.056	C8H14N3O7P	[M+H]+	5-Aminoimidazole ribonucleotide	Nucleotides and derivatives	100360	91023	78813	66876	84268	7284.81	40081	59003	38553	42148	44946.2	4743.12	1.45337	0.533373	-0.906784	down
pme1373	306.05	110	307.057	C9H14N3O7P	[M-H]-	2'-Deoxycytidine-5'-monophosphate	Nucleotides and derivatives	18161	8267.2	9719.1	18823	13742.6	2761.36	17783	24931	32180	15179	22518.2	3823.81	0.973202	1.63858	0.712442	up
pme3011	104.07	68.8	103.063	C4H9NO2	[M+H]+	γ-Aminobutyric acid*	Organic acids	7384900	6164400	7067700	8507800	7281200	483746	16265000	16253000	17330000	13618000	15866500	790873	1.55495	2.17911	1.12374	up
pme1216	122.03	78	123.032	C6H5NO2	[M-H]-	2-Picolinic acid*	Organic acids	131400	118650	80016	123770	113459	11451.3	202270	187980	200840	178100	192298	5720.1	1.42573	1.69486	0.761169	up
pme0274	132.1	69	131.095	C6H13NO2	[M+H]+	6-Aminocaproic acid	Organic acids	720250	651500	803650	1065100	810125	90504.9	1089800	1463000	1335200	1305000	1298250	77462.3	1.34922	1.60253	0.680352	up
Lmgn000160	131.05	70.03	132.053	C4H8N2O3	[M-H]-	3-Ureidopropionic Acid	Organic acids	1024800	639020	943960	1237300	961270	123953	2624800	2523400	2671500	2512500	2583050	38839.3	1.52234	2.68712	1.42606	up
Wmzn000227	145.06	109.04	146.058	C6H10O4	[M-H]-	2,2-Dimethylsuccinic acid	Organic acids	67020	37029	70688	108880	70904.2	14733.3	196140	294390	189860	239630	230005	24146.3	1.43322	3.24388	1.69772	up
Lmmn003323	271.23	225.22	272.235	C16H32O3	[M-H]-	2-Hydroxyhexadecanoic acid	Organic acids	671560	423400	931370	587190	653380	106019	338580	476720	426710	371720	403432	30447.3	1.16932	0.617455	-0.695595	down
pmb0889	279.23	95.1	278.225	C18H30O2	[M+H]+	Punicic acid (9Z,11E,13Z-octadecatrienoic acid)	Free fatty acids	159110	190890	249790	147420	186802	22916.5	120190	125190	105650	110520	115388	4450.32	1.34555	0.617698	-0.695027	down
pmb2791	309.21	209.1	310.1	C18H30O4	[M-H]-	9-Hydroperoxy-10E,12,15Z-octadecatrienoic acid	Free fatty acids	18664	123460	23429	61573	56781.5	24211.4	63510	135430	99364	80999	94825.8	15387.1	0.881624	1.67001	0.739858	up
Lmbn005287	311.22	249.22	312.23	C18H32O4	[M-H]-	7S,8S-DiHODE; (9Z,12Z)-(7S,8S)-Dihydroxyoctadeca-9,12-dienoic acid	Free fatty acids	15261	14454	26514	13088	17329.2	3094.25	36918	34643	33135	49529	38556.2	3739.3	1.41592	2.22492	1.15376	up
Lmhp011388	353.27	261.22	352.261	C21H36O4	[M+H]+	2-α-Linolenoyl-glycerol	Glycerol ester	192600	244380	191750	201840	207642	12457.1	377110	373660	424340	444990	405025	17638.2	1.55842	1.95059	0.963909	up
Lmhp011562	353.27	261.22	352.261	C21H36O4	[M+H]+	1-α-Linolenoyl-glycerol	Glycerol ester	113740	114500	95310	89534	103271	6375.56	152500	152210	190920	211000	176658	14617.6	1.45308	1.71062	0.77452	up
pmb0296	357.3	265.4	356.293	C21H40O4	[M+H]+	1-Oleoyl-Sn-Glycerol	Glycerol ester	48685	63248	36781	50929	49910.8	5422.27	34296	38980	24474	26651	31100.2	3366.58	1.26102	0.623117	-0.682424	down
pmd0130	468.31	184.07	467.301	C22H46NO7P	[M+H]+	LysoPC 14:0	LPC	83071	91668	60647	118510	88474	11957.9	50545	52396	63547	43306	52448.5	4187.16	1.26978	0.592813	-0.754352	down
Lmhp008718	506.32	184.07	505.317	C25H48NO7P	[M+H]+	LysoPC 17:2	LPC	84477	109790	92076	94169	95128	5312.35	177760	155800	165350	119830	154685	12457.6	1.44101	1.62607	0.701391	up
Lmhp009590	508.34	184.07	507.332	C25H50NO7P	[M+H]+	LysoPC 17:1	LPC	140730	90509	131140	73433	108953	16082.8	233420	221670	262370	168940	221600	19525.6	1.37905	2.0339	1.02425	up
Hmqp006235	516.3	184.07	515.297	C26H46NO7P	[M+H]+	LysoPC 18:4	LPC	109480	229400	245770	205380	197508	30492.1	336300	445440	588260	375750	436438	55408.8	1.34046	2.20973	1.14387	up
pmb0854	518.32	184.07	517.317	C26H48NO7P	[M+H]+	LysoPC 18:3	LPC	2496400	3329400	3134900	2878800	2959875	179946	7068400	5699100	5452000	4288700	5627050	570417	1.47233	1.90111	0.926843	up
Lmhp009890	546.36	184.07	545.348	C28H52NO7P	[M+H]+	LysoPC 20:3	LPC	4559.7	10225	7450.8	7766.5	7500.5	1159.9	11530	13720	18136	9352.2	13184.5	1875.9	1.1826	1.75782	0.81379	up
pmd0147	548.37	184.07	547.364	C28H54NO7P	[M+H]+	LysoPC 20:2	LPC	36031	48000	42682	48596	43827.2	2918.99	72948	61287	98298	62733	73816.5	8563.15	1.3858	1.68426	0.752115	up
Lmhp009464	466.29	325.27	465.286	C22H44NO7P	[M+H]+	LysoPE 17:1(2n isomer)	LPE	7128.2	3456.7	4000.1	3069.3	4413.57	924.79	7732.1	7578.3	9080.7	6190.5	7645.4	590.821	1.23301	1.73225	0.792644	up
Lmhp008589	476.28	335.26	475.27	C23H42NO7P	[M+H]+	LysoPE 18:3(2n isomer)	LPE	925700	1017900	1166300	1090500	1050100	51354	1626700	1795100	2290600	1350700	1765775	197469	1.39114	1.68153	0.749775	up
Zmyn000110	258.04	78.96	259.046	C6H14NO8P	[M-H]-	D-Glucosamine 1-phosphate	Saccharides and Alcohols	81463	65117	55161	60201	65485.5	5700.42	39488	34066	29840	32264	33914.5	2049.65	1.49968	0.517893	-0.949273	down
Lmqn000351	325.11	59.01	326.121	C12H22O10	[M-H]-	Rutinose	Saccharides and Alcohols	911570	1031200	1105600	550510	899720	123072	499860	593730	488490	513670	523938	23826.9	1.27144	0.582334	-0.780081	down
Lmmn000214	487.17	341.11	488.174	C18H32O15	[M-H]-	Solatriose	Saccharides and Alcohols	975440	690760	908350	953480	882008	65260.7	1763000	2021900	1783900	1523900	1773175	101743	1.51239	2.01039	1.00747	up
pmb2653	649.1	145	650.227	C24H42O20	[M-H]-	D(+)-Melezitose O-rhamnoside	Saccharides and Alcohols	5247.2	3420.5	7162.2	10386	6553.98	1488.31	22963	37400	21422	31977	28440.5	3786.4	1.46207	4.33943	2.1175	up
mws0133	123.06	80.05	122.048	C6H6N2O	[M+H]+	Nicotinamide	Vitamin	47565	71729	67707	75730	65682.8	6257.36	14310	20265	26008	32528	23277.8	3899.98	1.46078	0.354397	-1.49656	down
Zmjp000624	168.06	150.05	167.058	C8H9NO3	[M+H]+	Pyridoxal	Vitamin	71766	117250	111280	87889	97046.2	10542.5	69312	68347	54394	38990	57760.8	7124.93	1.23618	0.595188	-0.748583	down
pme2596	184.06	148	183.053	C8H9NO4	[M+H]+	4-Pyridoxic acid	Vitamin	6161.7	10477	11374	8250.5	9065.8	1169.68	4306.7	6729.6	5764.1	4630.2	5357.65	553.86	1.25759	0.590974	-0.758834	down
pme1306	250.05	134	249.04	C8H12NO6P	[M+H]+	Pyridoxine-5'-phosphate	Vitamin	9	4144.7	9	9	1042.92	1033.92	4658	3882.7	3356.4	3347.4	3811.12	308.779	1.24203	3.65427	1.86958	up
N0 VS N400 (103 DAMs)
								Peak aera						Peak aera							Fold_Change
Index	Q1 (Da)	Q3 (Da)	Molecular Weight (Da)	Formula	Ionization model	Compounds	Class	N01	N02	N03	N04	means	SE	N41	N42	N43	N44	means	SE	VIP(≥0.8)	N0 VS N4 (≥1.6 and ≤0.625)	Log2FC	type
mws0219	132.03	88	133.038	C4H7NO4	[M-H]-	L-Aspartic Acid	Amino acids	389940	189850	301070	430740	327900	53387.5	1741500	1514000	1496800	1410200	1540625	70705.4	1.50643	4.69846	2.23219	up
pme0193	147.08	84	146.069	C5H10N2O3	[M+H]+	L-Glutamine	Amino acids	4613300	2891200	4250400	6879700	4658650	827933	8752600	7706300	9399800	9313800	8793125	389657	1.31479	1.88748	0.916464	up
pme0026	147.11	84	146.106	C6H14N2O2	[M+H]+	L-Lysine	Amino acids	4446100	2595700	3957500	6817100	4454100	879588	6236900	7453500	8515100	9006600	7803025	614448	1.19859	1.75187	0.8089	up
pme1210	150.06	61	149.051	C5H11NO2S	[M+H]+	L-Methionine	Amino acids	9586100	4989900	10345000	13948000	9717250	1.84071e+06	22600000	17669000	14958000	15283000	17627500	1.76424e+06	1.17062	1.81404	0.859208	up
mws0254	156.08	110	155.069	C6H9N3O2	[M+H]+	L-Histidine	Amino acids	2029100	1154900	1547300	2697000	1857075	332174	4100300	4285700	3893800	5696000	4493950	408598	1.39617	2.41991	1.27495	up
mws0260	175.12	116	174.112	C6H14N4O2	[M+H]+	L-Arginine	Amino acids	6112200	3431600	5982400	10817000	6585800	1.53949e+06	25781000	19047000	31544000	30066000	26609500	2.80141e+06	1.44218	4.04044	2.01451	up
pme3033	104.07	86	103.063	C4H9NO2	[M+H]+	N,N-Dimethylglycine*	Amino acids derivatives	4378700	3564600	4102700	4810400	4214100	260916	8865000	9006300	7943200	10601000	9103875	551901	1.52203	2.16034	1.11126	up
mws0263	128.04	82.03	129.043	C5H7NO3	[M-H]-	5-Oxo-L-Proline	Amino acids derivatives	13094	12157	14053	11807	12777.8	504.477	152900	233370	135800	107830	157475	26949.7	1.54525	12.3242	3.62342	up
Rfmb319	130.09	84.08	129.079	C6H11NO2	[M+H]+	Pipecolic acid	Amino acids derivatives	430690	384240	457060	527860	449962	30012.9	1395200	1578500	1085600	890820	1237530	153951	1.47515	2.7503	1.45959	up
Zmzn000113	146.05	102.06	147.053	C5H9NO4	[M-H]-	L-threo-3-Methylaspartate	Amino acids derivatives	800290	578860	871280	968370	804700	82786.8	1450300	1466000	1574900	1588600	1519950	35932.9	1.44774	1.88884	0.917501	up
pmb0468	178	161	177.046	C6H11NO3S	[M+H]+	N-Formyl-L-Methionine	Amino acids derivatives	26977	60268	44356	45499	44275	6809.93	24245	33145	28213	19371	26243.5	2925.96	1.11984	0.592739	-0.754532	down
Zmjp000182	189.13	70.07	188.127	C7H16N4O2	[M+H]+	N-Monomethyl-L-arginine	Amino acids derivatives	2801500	1192100	2302400	3904600	2550150	562982	5208100	5361200	5522700	5043200	5283800	102747	1.25462	2.07196	1.05099	up
pme0075	188.06	128	189.064	C7H11NO5	[M-H]-	N-Acetyl-L-glutamic acid	Amino acids derivatives	54777	50135	35738	21682	40583	7491.28	11538	17159	26659	39957	23828.2	6216.1	0.888505	0.587149	-0.768203	down
pme0278	191.1	128	190.095	C7H14N2O4	[M+H]+	2,6-Diaminooimelic acid	Amino acids derivatives	146160	94858	118990	160580	130147	14584.2	267540	233400	265080	247440	253365	8020.18	1.43897	1.94676	0.961075	up
pmb2561	190.1	84	191.062	C7H13NO3S	[M-H]-	N-Acetyl-L-methionine	Amino acids derivatives	525120	419490	645550	709850	575002	64442	863640	1095800	1084700	1064700	1027210	54901.7	1.3907	1.78644	0.837091	up
pmb0962	235.1	118.3	234.158	C10H22N2O4	[M+H]+	L-Lysine-Butanoic Acid	Amino acids derivatives	183440	82479	195350	364590	206465	58473.5	534170	537070	569680	444210	521282	26922.5	1.2754	2.5248	1.33617	up
Lmhp002031	245.18	86.1	245.186	C12H24N2O3	[M+H]+	L-Leucyl-L-Leucine	Amino acids derivatives	1133800	1215300	1792300	2229200	1592650	257875	887060	1036900	809120	977840	927730	50126.1	1.1947	0.582507	-0.779652	down
Lmrj002087	247.13	86.09	246.121	C10H18N2O5	[M+H]+	L-Isoleucyl-L-Aspartate	Amino acids derivatives	47912	91047	72509	115880	81837	14380.7	9	9	44882	71822	29180.5	17717.2	0.936098	0.356569	-1.48775	down
pme2563	249.06	128	250.062	C8H14N2O5S	[M-H]-	γ-Glu-Cys	Amino acids derivatives	31960	31563	22889	35018	30357.5	2606.4	37923	28437	78097	86580	57759.2	14426.6	0.974891	1.90264	0.927999	up
Lmhp002001	265.15	72.08	264.147	C14H20N2O3	[M+H]+	L-Valyl-L-Phenylalanine	Amino acids derivatives	451170	389480	644420	663390	537115	68703.7	342230	281520	331650	313100	317125	13307.7	1.29647	0.590423	-0.760179	down
pme2890	269.06	136	268.055	C8H16N2O4S2	[M+H]+	L-Homocystine	Amino acids derivatives	56427	84209	76558	96016	78302.5	8317.83	33161	36169	52395	54417	44035.5	5460.41	1.26217	0.562377	-0.830391	down
pme1712	275	257	276.132	C11H20N2O6	[M-H]-	L-Saccharopine	Amino acids derivatives	93944	77290	93713	98868	90953.8	4707.16	60453	41493	44914	43439	47574.8	4349.53	1.4709	0.523065	-0.934937	down
mws5035	279.17	120.08	278.163	C15H22N2O3	[M+H]+	L-Leucyl-L-phenylalanine	Amino acids derivatives	1745400	2427300	3376600	4596000	3036325	618181	978130	1263900	1307000	1490700	1.25993e+06	106026	1.28639	0.414953	-1.26898	down
pmb2855	307	145	308.122	C11H20N2O8	[M-H]-	L-Glutamine-O-glycoside	Amino acids derivatives	112880	76803	74619	102100	91600.5	9444.55	361860	484470	281520	292040	354972	46701.9	1.5041	3.87522	1.95428	up
mws0636	313.15	166	312.147	C18H20N2O3	[M+H]+	L-Phenylalanyl-L-phenylalanine	Amino acids derivatives	50021	55418	78058	88225	67930.5	9090.96	29858	36610	29944	30959	31842.8	1608.63	1.40589	0.468755	-1.09309	down
pme1286	385.13	250	384.122	C14H20N6O5S	[M+H]+	S-(5'-Adenosy)-L-homocysteine	Amino acids derivatives	48481	39415	38285	37963	41036	2501.12	60044	88525	69810	63516	70473.8	6347.43	1.4111	1.71736	0.780196	up
pme2735	399.2	250	398.137	C15H22N6O5S	[M+H]+	S-Adenosyl-L-methionine	Amino acids derivatives	2850800	1902400	2102700	3288400	2536075	323316	5792600	3779400	4504200	4077100	4538325	443759	1.31079	1.78951	0.839563	up
pmb0464	458.1	116.3	457.143	C16H27NO14	[M+H]+	L-Aspartic acid-O-diglucoside	Amino acids derivatives	249440	165680	133910	373270	230575	53442.5	371650	231580	513320	632680	437308	86882.6	1.02394	1.8966	0.923412	up
pme2828	140	99	139.027	C6H5NO3	[M+H]+	4-Nitrophenol	Phenolic acids	7169300	5531400	9038000	5634900	6843400	821802	13690000	11239000	10445000	8950700	11081175	990560	1.25544	1.61925	0.695326	up
pme1439	165.05	119	164.047	C9H8O3	[M+H]+	p-Coumaric acid	Phenolic acids	74087	83173	76636	62890	74196.5	4226.68	48049	26741	40060	35457	37576.8	4451.04	1.42299	0.506449	-0.981511	down
pmb0142	165.1	95.2	164.047	C9H8O3	[M+H]+	Caffeic aldehyde	Phenolic acids	55468	57800	36490	60897	52663.8	5504.71	27495	28295	25059	24179	26257	976.361	1.43378	0.498578	-1.00411	down
NK10253223	168.06	94.06	167.058	C8H9NO3	[M+H]+	2-Amino-3-methoxybenzoic acid	Phenolic acids	59561	102850	96252	104280	90735.8	10537.6	51233	48695	56506	52386	52205	1627.79	1.3174	0.575352	-0.797483	down
mws0028	167.03	108.02	168.042	C8H8O4	[M-H]-	Vanillic acid	Phenolic acids	73125	46130	61052	37183	54372.5	7956.6	136710	91113	64816	106860	99874.8	15031.9	1.17951	1.83686	0.877243	up
pme2598	167.03	123.04	168.042	C8H8O4	[M-H]-	3,4-Dihydroxybenzeneacetic acid	Phenolic acids	10763	23755	17221	15862	16900.2	2674.48	37847	47043	32109	49871	41717.5	4104.31	1.41325	2.46845	1.30361	up
mws0093	179.07	146	180.079	C10H12O3	[M-H]-	Coniferyl alcohol	Phenolic acids	9	2013	9	4501.7	1633.17	1066.48	11404	5265.9	7804.9	9362.4	8459.3	1294.63	1.08883	5.17967	2.37286	up
mws0014	193.05	134.01	194.058	C10H10O4	[M-H]-	Ferulic acid	Phenolic acids	170580	168890	218280	341970	224930	40658.1	351390	343500	381920	682040	439712	81199.5	1.22367	1.95489	0.967084	up
mws0027	197.05	123	198.053	C9H10O5	[M-H]-	Syringic acid	Phenolic acids	3670.5	5034.5	3759	3648.7	4028.18	336.288	3868.6	7386.5	5189.1	11757	7050.3	1728.52	0.993685	1.75025	0.807558	up
mws1212	209.08	177.3	208.074	C11H12O4	[M+H]+	Methyl ferulate	Phenolic acids	117610	93375	141580	142470	123759	11650.1	205270	220910	186110	259840	218032	15647.3	1.40605	1.76175	0.817013	up
pmb2620	207.07	133.1	208.074	C11H12O4	[M-H]-	3,4-Dimethoxycinnamic acid	Phenolic acids	47918	27773	53074	56531	46324	6431.86	75000	73590	65801	89539	75982.5	4950.85	1.22896	1.64024	0.713907	up
pme3472	271.09	107.6	272.09	C12H16O7	[M-H]-	Arbutin	Phenolic acids	140000	139110	94790	137770	127918	11052	54998	53352	64405	60187	58235.5	2519.94	1.49042	0.455258	-1.13524	down
Zmhn001926	299.08	137.02	300.084	C13H16O8	[M-H]-	1-O-Salicyl-D-glucose	Phenolic acids	14079000	14613000	8550200	14398000	12910050	1.45742e+06	2923400	3210100	4101500	3314900	3387475	251980	1.51482	0.262391	-1.93021	down
Zmhn001358	299.08	137.02	300.084	C13H16O8	[M-H]-	4-O-Glucosyl-4-hydroxybenzoic acid	Phenolic acids	12489000	13605000	8995800	13654000	12185950	1.09688e+06	2655800	3015700	3812700	3110000	3148550	242046	1.53172	0.258375	-1.95246	down
pmb3142	299.1	137.1	300.085	C13H16O8	[M-H]-	Salicylic acid-2-O-glucoside	Phenolic acids	1090900	1453900	984290	1226800	1.18897e+06	101296	735970	607950	679240	533860	639255	43818.5	1.44715	0.537653	-0.895252	down
Zmhn002301	325.09	163.04	326.1	C15H18O8	[M-H]-	p-Coumaric acid-4-O-glucoside	Phenolic acids	6323200	6039200	5533000	4987600	5720750	293983	3542800	3438300	3404300	3082800	3367050	99226.3	1.52078	0.588568	-0.764719	down
Zmhn001883	329.09	209.04	330.095	C14H18O9	[M-H]-	Vanillic acid-4-O-glucoside	Phenolic acids	6299200	5890500	5705200	5013100	5727000	268371	3893000	3128900	3471900	2835800	3332400	227625	1.48375	0.581875	-0.781218	down
Lmtn002565	329.11	167.03	330.095	C14H18O9	[M-H]-	1-O-Vanilloyl-D-Glucose	Phenolic acids	868580	955500	772260	880790	869282	37616.2	360550	244730	310610	471170	346765	47771.1	1.46075	0.398909	-1.32587	down
Hmln002806	335.08	179.03	336.085	C16H16O8	[M-H]-	5-O-Caffeoylshikimic acid	Phenolic acids	37787	46825	50405	70144	51290.2	6822.29	16490	30315	14232	27326	22090.8	3959.95	1.30235	0.430701	-1.21524	down
pmb3074	337.09	191.05	338.1	C16H18O8	[M-H]-	5-O-p-Coumaroylquinic acid	Phenolic acids	101920	292720	301450	402820	274728	62788	59260	15598	58970	170150	75994.5	33018.8	1.121	0.276618	-1.85403	down
Lmmn000774	343.1	181.05	344.111	C15H20O9	[M-H]-	Dihydrocaffeoylglucose	Phenolic acids	1724600	1783800	2766900	1355900	1907800	301605	4105300	3892000	3181000	3590700	3692250	200458	1.36495	1.93534	0.95259	up
pme1816	353.09	191	354.095	C16H18O9	[M-H]-	Neochlorogenic acid (5-O-Caffeoylquinic acid)	Phenolic acids	203910	451650	382120	340210	344472	52185.8	136990	108850	165790	256450	167020	31995.8	1.18742	0.484857	-1.04437	down
mws0178	353.09	191.01	354.095	C16H18O9	[M-H]-	Chlorogenic acid (3-O-Caffeoylquinic acid)	Phenolic acids	18499000	22871000	10635000	23118000	18780750	2.91511e+06	1778300	4471300	4420100	2408700	3269600	691186	1.45828	0.174093	-2.52207	down
mws0179	367.1	190.9	368.111	C17H20O9	[M-H]-	Chlorogenic acid methyl ester	Phenolic acids	349090	320510	164030	474300	326982	63761.7	21775	51537	115570	22367	52812.2	22042.4	1.38091	0.161514	-2.63027	down
HJN003	385.11	223.06	386.122	C17H22O10	[M-H]-	1-O-Sinapoyl-D-glucose	Phenolic acids	3022900	3878800	3781900	3772400	3614000	198494	2290900	1691800	2099800	2247100	2082400	136464	1.45013	0.576204	-0.795349	down
Cmzn005251	433.11	271.06	434.121	C21H22O10	[M-H]-	6-O-Caffeoylarbutin	Phenolic acids	10687000	15954000	8128500	17973000	13185625	2.28036e+06	1498500	2427700	4264200	1593100	2445875	641053	1.44755	0.185496	-2.43054	down
Lmhn002683	457.08	163.04	458.085	C22H18O11	[M-H]-	p-Coumaroylcaffeoyltartaric acid	Phenolic acids	45732	44869	43636	42484	44180.2	710.386	23793	20829	27560	20170	23088	1686.06	1.52473	0.522586	-0.936258	down
pmn001468	461.13	137	462.137	C19H26O13	[M-H]-	Sibiricose A3	Phenolic acids	87509	67842	40113	73515	67244.8	9943.36	13768	17653	20979	16167	17141.8	1508.81	1.48632	0.254916	-1.97191	down
pmb0758	491.15	329	490.148	C24H26O11	[M+H]+	Anisic acid-O-feruloyl glucoside	Phenolic acids	29169	27338	20755	18351	23903.2	2586.26	14634	11291	12345	12383	12663.2	703.962	1.42147	0.529771	-0.916559	down
Hmbn002692	517.16	175.04	518.164	C22H30O14	[M-H]-	6'-O-Feruloyl-D-sucrose	Phenolic acids	20993	12158	37796	30575	25380.5	5591.75	71805	51761	28781	38361	47677	9321.51	1.01976	1.87849	0.909573	up
Zmhn002032	609.18	447.13	610.189	C28H34O15	[M-H]-	4-O-(6'-O-Glucosylcaffeoylglucosyl)-4-hydroxybenzyl alcohol	Phenolic acids	318460	419470	224950	340200	325770	40006.3	94601	115820	138430	61059	102478	16452.3	1.44042	0.31457	-1.66855	down
Lmgn002253	695.2	353.09	696.19	C31H36O18	[M-H]-	Syringoylcaffeoylquinic acid-D-glucose	Phenolic acids	1118400	910250	530300	1413300	993062	185588	86246	144550	198300	105900	133749	24690.7	1.48837	0.134683	-2.89236	down
pme0040	136.06	119	135.054	C5H5N5	[M+H]+	Adenine	Nucleotides and derivatives	251450	305650	290630	351800	299882	20736.5	168620	179440	188800	155830	173172	7100.4	1.47465	0.577468	-0.792187	down
pme2801	167.06	150	166.049	C6H6N4O2	[M+H]+	7-Methylxanthine	Nucleotides and derivatives	47223	41651	42897	39111	42720.5	1694.99	27396	26564	26121	23807	25972	768.53	1.5337	0.607952	-0.717971	down
pme0264	243.1	127	242.09	C10H14N2O5	[M+H]+	Thymidine	Nucleotides and derivatives	9586.4	14880	11007	8332.6	10951.5	1418.87	13304	19060	58453	53585	36100.5	11602.4	1.15169	3.2964	1.72089	up
mws0248	243.06	110	244.07	C9H12N2O6	[M-H]-	Uridine	Nucleotides and derivatives	65434	101720	78058	106560	87943	9750.07	110120	115200	204900	183130	153338	23924.4	1.18153	1.7436	0.80207	up
pmf0508	278.05	142	277.038	C9H7N7O2S	[M+H]+	Azathioprine	Nucleotides and derivatives	4606.4	3895	14382	8569.6	7863.25	2403.94	15734	24193	14701	16542	17792.5	2166.51	1.20955	2.26274	1.17807	up
pme1373	306.05	110	307.057	C9H14N3O7P	[M-H]-	2'-Deoxycytidine-5'-monophosphate	Nucleotides and derivatives	18161	8267.2	9719.1	18823	13742.6	2761.36	22553	24962	22249	31238	25250.5	2086.04	1.21588	1.83739	0.87766	up
pme3188	323.03	211	324.036	C9H13N2O9P	[M-H]-	Uridine 5'-monophosphate	Nucleotides and derivatives	65688	106460	103610	101110	94217	9572.25	43579	62962	53302	71012	57713.8	5941.68	1.21462	0.612562	-0.707072	down
pmc0066	333.05	137.05	332.052	C10H13N4O7P	[M+H]+	2'-Deoxyinosine-5'-monophosphate	Nucleotides and derivatives	235830	231170	148510	167500	195752	22156	67258	60912	191590	131860	112905	30737.5	1.04417	0.576774	-0.793921	down
pme3011	104.07	68.8	103.063	C4H9NO2	[M+H]+	γ-Aminobutyric acid*	Organic acids	7384900	6164400	7067700	8507800	7281200	483746	15221000	15596000	14431000	18857000	16026250	974316	1.52294	2.20105	1.13819	up
pme1216	122.03	78	123.032	C6H5NO2	[M-H]-	2-Picolinic acid*	Organic acids	131400	118650	80016	123770	113459	11451.3	143600	195720	182220	214430	183992	14996.3	1.2899	1.62167	0.697476	up
Lmgn000160	131.05	70.03	132.053	C4H8N2O3	[M-H]-	3-Ureidopropionic Acid	Organic acids	1024800	639020	943960	1237300	961270	123953	2342900	2386400	2879000	2312300	2480150	133816	1.46827	2.58008	1.36741	up
mws0972	131.07	85	132.079	C6H12O3	[M-H]-	6-Hydroxyhexanoic acid	Organic acids	92640	83392	75819	131350	95800.2	12338.9	53457	57705	67757	42770	55422.2	5174.45	1.29426	0.578519	-0.789564	down
Wmzn000227	145.06	109.04	146.058	C6H10O4	[M-H]-	2,2-Dimethylsuccinic acid	Organic acids	67020	37029	70688	108880	70904.2	14733.3	297020	210990	189850	168310	216542	28205.1	1.38483	3.05401	1.61071	up
Lmmn001643	163.04	119.05	164.047	C9H8O3	[M-H]-	2-Hydroxycinnamic acid*	Organic acids	45765	41385	32329	37649	39282	2849.89	13863	23064	24402	20576	20476.2	2342.59	1.38319	0.521263	-0.939917	down
pme3009	175.02	99	174.016	C6H6O6	[M+H]+	Trans-Citridic acid	Organic acids	416250	354230	535870	312110	404615	48699	825060	715340	611920	569470	680448	57112.7	1.29789	1.68172	0.749934	up
mws0154	173.05	93	174.053	C7H10O5	[M-H]-	Shikimic acid	Organic acids	138190	93566	163770	135870	132849	14539.9	293540	348900	228240	170970	260412	38689.5	1.25862	1.96021	0.971011	up
pmb0889	279.23	95.1	278.225	C18H30O2	[M+H]+	Punicic acid (9Z,11E,13Z-octadecatrienoic acid)	Free fatty acids	159110	190890	249790	147420	186802	22916.5	95264	100760	102540	96442	98751.5	1729.24	1.42306	0.528641	-0.919639	down
Zmpn003368	293.21	195.14	294.219	C18H30O3	[M-H]-	13S-Hydroxy-9Z,11E,15Z-octadecatrienoic acid	Free fatty acids	17551	20429	15932	13280	16798	1496.59	29188	22744	31120	28000	27763	1792.27	1.36908	1.65276	0.724874	up
Zmyn004714	297.24	183.14	298.251	C18H34O3	[M-H]-	Ricinoleic acid	Free fatty acids	82469	174710	98791	64946	105229	24169.2	47352	42412	79425	54407	55899	8219.13	1.09717	0.531213	-0.912638	down
pmf0297	297.32	183.1	298.324	C20H42O	[M-H]-	1-Eicosanol	Free fatty acids	72762	148400	90465	55740	91841.8	20141.4	43844	37623	72079	47999	50386.2	7538.66	1.07546	0.54862	-0.86612	down
Lmbn005287	311.22	249.22	312.23	C18H32O4	[M-H]-	7S,8S-DiHODE; (9Z,12Z)-(7S,8S)-Dihydroxyoctadeca-9,12-dienoic acid	Free fatty acids	15261	14454	26514	13088	17329.2	3094.25	55220	56099	48101	39062	49620.5	3948.8	1.44703	2.8634	1.51773	up
pmb0296	357.3	265.4	356.293	C21H40O4	[M+H]+	1-Oleoyl-Sn-Glycerol	Glycerol ester	48685	63248	36781	50929	49910.8	5422.27	22423	26812	29637	33956	28207	2423.78	1.32774	0.565149	-0.823297	down
Lmhp009190	679.39	263.24	678.383	C33H58O14	[M+H]+	2-Linoleoylglycerol-1,3-di-O-glucoside	Glycerol ester	2833.3	7805.6	5252.8	3006.3	4724.5	1165.52	2287.3	2572.7	3572.8	2985.8	2854.65	279.034	0.878795	0.604223	-0.726848	down
pmp001270	494.32	184.07	493.317	C24H48NO7P	[M+H]+	LysoPC 16:1	LPC	949760	1043900	887090	912970	948430	34322.4	601340	407100	543550	668380	555092	55533.7	1.39692	0.585275	-0.772813	down
Hmqp006235	516.3	184.07	515.297	C26H46NO7P	[M+H]+	LysoPC 18:4	LPC	109480	229400	245770	205380	197508	30492.1	353800	437160	392390	295800	369788	29971.8	1.25648	1.87227	0.904789	up
pmb0864	426.26	285.24	425.254	C19H40NO7P	[M+H]+	LysoPE 14:0	LPE	348390	407930	276640	433240	366550	34849	174050	186260	207410	184690	188102	6983.86	1.45582	0.51317	-0.962491	down
Lmhp008337	426.26	285.24	425.254	C19H40NO7P	[M+H]+	LysoPE 14:0(2n isomer)	LPE	11152	18241	10822	18465	14670	2127.94	7659.5	9053.2	8667.8	9323.4	8675.98	364.548	1.23295	0.591409	-0.757771	down
Lmhp009034	452.28	311.26	451.27	C21H42NO7P	[M+H]+	LysoPE 16:1	LPE	571390	659020	414550	482820	531945	53149.8	260990	206570	312340	270480	262595	21752.6	1.42984	0.493651	-1.01844	down
pme0534	195.05	74.9	196.058	C6H12O7	[M-H]-	Gluconic acid	Saccharides and Alcohols	3270800	3024700	2414500	2859100	2892275	180321	1645100	1732100	1904800	1821700	1775925	56080.2	1.47772	0.614024	-0.703634	down
Zmyn000110	258.04	78.96	259.046	C6H14NO8P	[M-H]-	D-Glucosamine 1-phosphate	Saccharides and Alcohols	81463	65117	55161	60201	65485.5	5700.42	42161	34337	40782	35005	38071.2	1987.9	1.44295	0.581369	-0.782474	down
Lmqn000351	325.11	59.01	326.121	C12H22O10	[M-H]-	Rutinose	Saccharides and Alcohols	911570	1031200	1105600	550510	899720	123072	480060	481570	608670	361330	482908	50503.5	1.26559	0.536731	-0.897729	down
mws0264	341.11	119	342.116	C12H22O11	[M-H]-	D-Trehalose*	Saccharides and Alcohols	5230600	4478800	5304400	4070500	4771075	298863	2072600	3105100	2612700	2514100	2576125	211844	1.45436	0.539946	-0.889112	down
Lmmn000214	487.17	341.11	488.174	C18H32O15	[M-H]-	Solatriose	Saccharides and Alcohols	975440	690760	908350	953480	882008	65260.7	1748200	1354800	1415600	1762500	1570275	107611	1.43845	1.78034	0.832154	up
mws1589	503.16	179	504.169	C18H32O16	[M-H]-	D-Panose	Saccharides and Alcohols	44472	47940	30744	39174	40582.5	3742.11	20187	21246	23126	23157	21929	732.68	1.44825	0.540356	-0.888018	down
pmb2653	649.1	145	650.227	C24H42O20	[M-H]-	D(+)-Melezitose O-rhamnoside	Saccharides and Alcohols	5247.2	3420.5	7162.2	10386	6553.98	1488.31	20076	31628	27383	28819	26976.5	2463.29	1.45258	4.11605	2.04126	up
mws0133	123.06	80.05	122.048	C6H6N2O	[M+H]+	Nicotinamide	Vitamin	47565	71729	67707	75730	65682.8	6257.36	18292	34631	9	9	13235.2	8332.75	1.0378	0.201503	-2.31113	down
Zmjp000624	168.06	150.05	167.058	C8H9NO3	[M+H]+	Pyridoxal	Vitamin	71766	117250	111280	87889	97046.2	10542.5	52572	66993	55968	66111	60411	3617.12	1.28433	0.622497	-0.683861	down
Hmfn000531	175.02	87.01	176.032	C6H8O6	[M-H]-	L-Ascorbic acid	Vitamin	459120	521190	462340	387610	457565	27336	224400	214560	309830	270100	254722	21995.8	1.44482	0.556691	-0.84505	down
pme2596	184.06	148	183.053	C8H9NO4	[M+H]+	4-Pyridoxic acid	Vitamin	6161.7	10477	11374	8250.5	9065.8	1169.68	4254.6	4752	4093.8	4773.7	4468.53	173.126	1.38741	0.492899	-1.02064	down
pme2266	245.1	227	244.088	C10H16N2O3S	[M+H]+	Biotin	Vitamin	18192	13363	14725	18257	16134.2	1238.49	18024	33232	21573	40280	28277.2	5153.41	1.15758	1.75262	0.809515	up
pme1306	250.05	134	249.04	C8H12NO6P	[M+H]+	Pyridoxine-5'-phosphate	Vitamin	9	4144.7	9	9	1042.92	1033.92	5860.8	8515.9	6811.3	5492.4	6670.1	675.084	1.25888	6.39557	2.67707	up
pma1751	286.09	124	285.085	C12H15NO7	[M+H]+	N-(beta-D-Glucosyl)nicotinate	Vitamin	27243000	24047000	18206000	31477000	25243250	2.79602e+06	12614000	12971000	17042000	19428000	15513750	1.64649e+06	1.21748	0.61457	-0.70235	down
pmb0801	346.11	184.1	345.106	C14H19NO9	[M+H]+	4-Pyridoxic acid-O-glucoside	Vitamin	221630	231260	216210	197040	216535	7205.01	136760	129420	143100	121770	132762	4608.43	1.53448	0.613123	-0.705753	down
N250 VS N400 (27 DAMs)
								Peak aera						Peak aera							Fold_Change
Index	Q1 (Da)	Q3 (Da)	Molecular Weight (Da)	Formula	Ionization model	Compounds	Class	N21	N22	N23	N24	means	SE	N41	N42	N43	N44	means	SE	VIP(≥0.8)	N2 VS N4 (≥1.6 and ≤0.625)	Log2FC	type
mws5042	223.11	120.09	222.1	C11H14N2O3	[M+H]+	L-Glycyl-L-phenylalanine	Amino acids derivatives	585090	726790	1125700	864330	825478	115170	385720	487610	415260	541800	457598	35296	1.68962	0.554343	-0.85115	down
Lmhp001670	231.16	72.08	231.17	C11H22N2O3	[M+H]+	L-Valyl-L-Leucine	Amino acids derivatives	1246700	1340600	2169500	1704100	1615225	209434	797250	914250	829170	1041100	895442	54469.9	1.75588	0.554376	-0.851062	down
Lmhp002031	245.18	86.1	245.186	C12H24N2O3	[M+H]+	L-Leucyl-L-Leucine	Amino acids derivatives	1142800	1451200	1767200	1921100	1570575	172909	887060	1036900	809120	977840	927730	50126.1	1.76103	0.590694	-0.759516	down
Lmrj002087	247.13	86.09	246.121	C10H18N2O5	[M+H]+	L-Isoleucyl-L-Aspartate	Amino acids derivatives	63317	64171	115260	82320	81267	12148.8	9	9	44882	71822	29180.5	17717.2	1.22497	0.359069	-1.47767	down
Lmhp002001	265.15	72.08	264.147	C14H20N2O3	[M+H]+	L-Valyl-L-Phenylalanine	Amino acids derivatives	401870	574230	624170	595600	548968	50088.2	342230	281520	331650	313100	317125	13307.7	1.85894	0.577675	-0.791669	down
mws5035	279.17	120.08	278.163	C15H22N2O3	[M+H]+	L-Leucyl-L-phenylalanine	Amino acids derivatives	1962500	2350900	2744400	3402900	2615175	307278	978130	1263900	1307000	1490700	1.25993e+06	106026	1.84012	0.481778	-1.05356	down
mws0636	313.15	166	312.147	C18H20N2O3	[M+H]+	L-Phenylalanyl-L-phenylalanine	Amino acids derivatives	44635	46930	81767	81573	63726.2	10370.5	29858	36610	29944	30959	31842.8	1608.63	1.73347	0.49968	-1.00092	down
pme1286	385.13	250	384.122	C14H20N6O5S	[M+H]+	S-(5'-Adenosy)-L-homocysteine	Amino acids derivatives	47937	37689	51179	36246	43262.8	3706.04	60044	88525	69810	63516	70473.8	6347.43	1.77291	1.62897	0.703961	up
pme1292	167.1	123.04	168.042	C8H8O4	[M-H]-	Homogentisic acid	Phenolic acids	19117	24524	28332	22387	23590	1932.48	45044	57173	58425	71111	57938.2	5327.64	1.9331	2.45605	1.29634	up
mws0093	179.07	146	180.079	C10H12O3	[M-H]-	Coniferyl alcohol	Phenolic acids	4206.1	6788.2	9	6157.2	4290.12	1529.2	11404	5265.9	7804.9	9362.4	8459.3	1294.63	0.901181	1.97181	0.979519	up
mws0027	197.05	123	198.053	C9H10O5	[M-H]-	Syringic acid	Phenolic acids	6766.9	9	7813.4	2124.1	4178.35	1860.05	3868.6	7386.5	5189.1	11757	7050.3	1728.52	0.881673	1.68734	0.754751	up
pmb3074	337.09	191.05	338.1	C16H18O8	[M-H]-	5-O-p-Coumaroylquinic acid	Phenolic acids	270940	73440	106360	96601	136835	45231.4	59260	15598	58970	170150	75994.5	33018.8	0.970121	0.555372	-0.848473	down
pme0264	243.1	127	242.09	C10H14N2O5	[M+H]+	Thymidine	Nucleotides and derivatives	7947.8	13271	11188	13666	11518.2	1308.37	13304	19060	58453	53585	36100.5	11602.4	1.44543	3.13421	1.6481	up
pme1119	269.09	137	268.081	C10H12N4O5	[M+H]+	Inosine	Nucleotides and derivatives	9609.8	8469.6	11264	9224.7	9642.03	590.239	13707	23730	15894	12049	16345	2584.51	1.62029	1.69518	0.761441	up
pme3967	312.13	180	311.123	C12H17N5O5	[M+H]+	2-(Dimethylamino)guanosine	Nucleotides and derivatives	29455	29585	29863	23271	28043.5	1593.11	36801	45678	48023	68842	49836	6780.58	1.75932	1.7771	0.829522	up
mws0884	328.05	134.2	329.053	C10H12N5O6P	[M-H]-	Cyclic 3',5'-Adenylic acid	Nucleotides and derivatives	62536	73623	109440	98794	86098.2	10866	35447	45366	55876	75020	52927.2	8463.24	1.44325	0.614731	-0.701973	down
pmb2791	309.21	209.1	310.1	C18H30O4	[M-H]-	9-Hydroperoxy-10E,12,15Z-octadecatrienoic acid	Free fatty acids	63510	135430	99364	80999	94825.8	15387.1	17604	83644	36273	29132	41663.2	14512.4	1.46599	0.439366	-1.1865	down
pmp001276	677.37	677.37	676.367	C33H56O14	[M+H]+	1-Linolenoyl-rac-glycerol-diglucoside	Free fatty acids	192550	202220	219950	142490	189302	16603.4	97314	94358	103730	171760	116790	18427.3	1.52987	0.616952	-0.696771	down
pma1303	492.31	184.07	491.301	C24H46NO7P	[M+H]+	LysoPC 16:2	LPC	187670	153180	204420	176380	180412	10750.6	85272	76202	85263	82496	82308.2	2137.68	1.99489	0.456223	-1.13219	down
pmp001270	494.32	184.07	493.317	C24H48NO7P	[M+H]+	LysoPC 16:1	LPC	1228200	861120	896410	892160	969472	86600.4	601340	407100	543550	668380	555092	55533.7	1.74279	0.572572	-0.804472	down
pmp001273	520.34	184.07	519.332	C26H50NO7P	[M+H]+	LysoPC 18:2	LPC	839420	612050	858390	695270	751282	58993.9	432850	455060	451050	524140	465775	20046.1	1.818	0.619973	-0.689722	down
Lmhp009187	440.28	299.26	439.27	C20H42NO7P	[M+H]+	LysoPE 15:0	LPE	37183	33205	43175	22127	33922.5	4433.66	37795	11997	16869	14976	20409.2	5881.35	1.30732	0.601643	-0.733019	down
Lmhp008763	452.28	311.26	451.27	C21H42NO7P	[M+H]+	LysoPE 16:1(2n isomer)	LPE	221200	182680	196580	142690	185788	16425.5	105590	97407	121530	137090	115404	8794.02	1.69254	0.621163	-0.686957	down
Lmhp009034	452.28	311.26	451.27	C21H42NO7P	[M+H]+	LysoPE 16:1	LPE	621850	406950	674730	384360	521972	73868	260990	206570	312340	270480	262595	21752.6	1.7183	0.503082	-0.991134	down
Lmhp008801	476.28	335.26	475.27	C23H42NO7P	[M+H]+	LysoPE 18:3	LPE	1063200	812820	1601300	906880	1096050	176154	547050	527660	617350	490590	545662	26611.5	1.76423	0.497845	-1.00623	down
pmb0881	478.29	337.27	477.286	C23H44NO7P	[M+H]+	LysoPE 18:2	LPE	5246700	4094400	6350100	4138400	4957400	535322	2869900	2427400	2877700	3352200	2881800	188837	1.75186	0.581313	-0.782613	down
pmb3079	300.05	96.9	301.056	C8H16NO9P	[M-H]-	N-Acetyl-D-glucosamine-1-phosphate	Saccharides and Alcohols	78914	74874	77106	61273	73041.8	4008.97	34403	27340	62024	35026	39698.2	7643.27	1.68282	0.543501	-0.879646	down

## Sheet: Table S3
Table S3-A. Change of metabolites of AsA biosynthetic, AsA-GSH cycle and glutathione in the pericarp of pepper fruits at mature green stage.
Class	Compounds	N01	N02	N03	N04	means	N21	N22	N23	N24	means	N41	N42	N43	N44	means
Amino acid and derivatives	L-Glutamic acid	3457900	2692100	2875900	2612400	2909575	3570300	2126100	4496100	4809300	3750450	3977600	4528000	3208500	2859800	3643475
	5-Oxo-L-Proline	18237	20532	13239	21313	18330.2	68928	49403	52617	65543	59122.8	60829	61247	82198	72883	69289.2
	L-Ornithine	119670	157650	160160	130180	141915	245430	253390	198880	256150	238462	136510	222930	164520	222430	186598
	(5-L-Glutamyl)-L-amino acid	2458000	3524700	3996500	3565800	3386250	2093700	2260700	3293200	1961500	2402275	2340200	2154300	2604500	3255400	2588600
	Glutathione reduced form	1782700	1936800	2282200	2213100	2053700	1859700	2535200	2234500	2619400	2312200	1282000	1984100	1465800	1257200	1497275
	Oxiglutatione	1274200	615780	1082000	1054800	1006695	805710	1041400	1245300	781080	968372	1448900	678800	635640	1576100	1084860
Nucleotides and derivatives	NADP (Nicotinamide adenine dinucleotide phosphate)	181260	186670	213900	187830	192415	244300	244380	256870	261570	251780	240940	239820	166010	139130	196475
Organic acids	D-Galacturonic acid*	252450	263570	272280	276360	266165	245150	234730	251000	220140	237755	239940	211640	242610	227020	230302
Vitamin	Dehydroascorbic acid	474160	332590	632970	412920	463160	416070	546990	671990	462520	524392	910140	528610	526650	1007500	743225
	L-Ascorbic acid	1463300	1290900	1113000	1021100	1222075	911560	871620	923450	1084800	947858	852030	857690	825650	885760	855282
Saccharides	D-(-)-Threose	19163	25487	10269	5616.3	15133.8	14253	9316.2	25854	12663	15521.5	19866	21653	21665	38253	25359.2
	L-Gulono-1,4-Lactone	294300	353790	265070	294230	301848	198340	238970	207680	241730	221680	230440	200470	188620	258490	219505
	D-Glucose*	37348000	40051000	40453000	39132000	39246000	32815000	41129000	36242000	37276000	36865500	33954000	35777000	34559000	33014000	34326000
	D-Glucoronic acid*	279380	303110	282560	289620	288668	251040	289770	302270	273610	279172	263140	281010	251740	273440	267332
	D-Glucose 6-phosphate*	8554600	7187300	7932500	8850100	8131125	7392200	7038800	8101800	8488000	7755200	7188700	8365200	7206400	9291600	8012975
Note: The differentially accumulated metabolites (DAMs) between pair of samples are indicated in yellow
Table S3-B. Change of metabolites of AsA biosynthetic, AsA-GSH cycle and glutathionein the pericarp of pepper fruits at mature red stage.
Class	Compounds	N01	N02	N03	N04	means	N21	N22	N23	N24	means	N41	N42	N43	N44	means
Amino acid and derivatives	L-Glutamic acid	3621500	2389100	3322200	3299700	3158125	3895200	3292900	3101500	3836400	3531500	4644500	4844000	4260200	4368700	4529350
	5-Oxo-L-Proline	13094	12157	14053	11807	12777.8	149490	155920	97428	115550	129597	152900	233370	135800	107830	157475
	5-L-Glutamyl-L-amino acid	691980	860790	597270	795460	736375	720610	611640	793370	937600	765805	475060	580920	667590	756570	620035
	Glutathione reduced form	566520	313560	607490	511240	499702	742280	455890	750710	379550	582108	696580	518100	664570	604790	621010
	Oxiglutatione	130090	130900	165190	136970	140788	184550	152300	189700	227100	188412	127960	203890	156280	242890	182755
Nucleotides and derivatives	NADP (Nicotinamide adenine dinucleotide phosphate)	99460	95267	82922	84313	90490.5	138620	90142	79922	111120	104951	92963	83952	112740	77121	91694
Organic acids	D-Galacturonic acid*	306140	381730	270930	303990	315698	241070	233620	257350	250520	245640	233590	277150	241580	230380	245675
Vitamin	Dehydroascorbic acid	832030	814930	784870	748100	794982	812700	809580	971470	1306000	974938	906990	810510	889290	1015500	905572
	L-Ascorbic acid (Vitamin C)	459120	521190	462340	387610	457565	407800	291180	351530	326940	344362	224400	214560	309830	270100	254722
Saccharides	L-Gulono-1,4-Lactone	92329	92548	88886	83884	89411.8	89221	84062	71402	96127	85203	74128	55449	53749	78042	65342
	D-Glucose*	39754000	40733000	38766000	35088000	38585250	34095000	31378000	31249000	35255000	32994250	34579000	35041000	31781000	35020000	34105250
	D-Glucoronic acid*	371060	413070	330360	309180	355918	311120	303390	321480	328400	316098	265090	336390	317060	267280	296455
	D-Galactaric acid*	273330	333250	287930	239590	283525	264170	296020	283190	367620	302750	301130	236350	358150	308240	300968
	D-Glucose 6-phosphate*	4036000	4082300	4427000	4365400	4227675	5688800	4647800	4510500	5040000	4971775	3882500	3784700	4628800	5145200	4360300
	Inositol*	40053000	47023000	39563000	39168000	41451750	33494000	32200000	36625000	33063000	33845500	34900000	34016000	38505000	29496000	34229250
Note: The differentially accumulated metabolites (DAMs) between pair of samples are indicated in yellow

## Sheet: Table S4
Table S4-A. ANOVA analysis of metabolites involved in AsA biosynthetic, AsA-GSH cycle and glutathione in the pericarp of pepper fruits at mature green stage.
	N0	N250	N400
L-Glutamic acid	2909575±190919 a	3750450±601950 a	3643475±376095 a
5-Oxo-L-Proline	18330±1818 b	59123±4780 a	69289±5130 a
L-Ornithine	141915±10054 b	238463±13388 a	186598±21603 b
(5-L-Glutamyl)-L-amino acid	3386250±327294 a	2402275±303218 b	2588600±240692 b
Glutathione reduced form	2053700±117163 a	2312200±171972 a	1497275±168812 b
Oxiglutatione	1006695±139152 a	968373±109377 a	1084860±248416 a
NADP	192415±7303 a	251780±4401 a	196475±25937 a
D-Galacturonic acid*	266165±5293 a	237755±6767 b	230303±7091 b
Dehydroascorbic acid	463160±63593 a	524393±56168 a	743225±126051 a
L-Ascorbic acid	1222075±97986 a	947858±46974 b	855283±12327 b
D-(-)-Threose	15134±4450 a	15522±3595 a	25359±4319 a
L-Gulono-1,4-Lactone	301848±18632 a	221680±10961 b	219505±15694 b
D-Glucose*	39246000±690427 a	36865500±1711268 ab	34326000±578750 b
D-Glucoronic acid*	288668±5268 a	279173±11061 a	267333±6358 a
D-Glucose 6-phosphate*	8131125±368161 a	7755200±329409 a	8012975±507357 a
Note: Red is marked as a significant increase and green as a significant decrease with nitrogen application
Table S4-B. ANOVA analysis of metabolites involved in AsA biosynthetic, AsA-GSH cycle and glutathione in the pericarp of pepper fruits at mature red stage.
	N0	N250	N400
L-Glutamic acid	3158125±266627 b	3531500±197288 b	4529350±132449 a
5-Oxo-L-Proline	12778±504 b	129597±13907 b	157475±26950 a
5-L-Glutamyl-L-amino acid	736375±57945 a	765805±68363 a	620035±60174 a
Glutathione reduced form	499703±65106 a	582108±96195 a	621010±39224 a
Oxiglutatione	140788±8278 a	188413±15323 a	182755±25440 a
NADP	90491±4069 a	104951±12966 a	91694±7729 a
D-Galacturonic acid*	315698±23439 a	245640±5215 b	245675±10753 b
Dehydroascorbic acid	794983±18418 a	974938±116647 a	905573±42218 a
L-Ascorbic acid	457565±27336 a	344363±24508 b	254723±21996 b
L-Gulono-1,4-Lactone	89412±2024 a	85203±5222 a	65342±6263 b
D-Glucose*	38585250±1232958 a	32994250±999200 b	34105250±782036 b
D-Glucoronic acid*	355918±22973 a	316098±5527 ab	296455±17922 b
D-Galactaric acid*	283525±19421 a	302750±22591 a	300968±24997 a
D-Glucose 6-phosphate*	4227675±98561 a	4971775±264026 a	4360300±322460 a
Inositol*	41451750±1865883 a	33845500±964760 b	34229250±1852500 b
Note: Red is marked as a significant increase and green as a significant decrease with nitrogen application

## Sheet: Table S5-A
	Table S5-A Correlation analysis of pepper quality and DEMs at mature green stage.
Class		AsA	DHA	AsA+DHA	N-Fruit	Fruit weight	Fruit dry weight	Fruit length	Fruit shape index	L-Serine	L-Asparagine	L-Aspartic Acid	L-Methionine	L-Tryptophan	L-Glutamine	L-Lysine	L-Tyrosine	5-Oxo-L-Proline	L-Ornithine	L-threo-3-Methylaspartate	L-Homomethionine	O-Phospho-L-serine	N-Monomethyl-L-arginine	N-Acetyl-L-methionine	L-Valyl-L-Leucine	L-Lysine-Butanoic Acid	L-Alanyl-L-Phenylalanine	L-Leucyl-L-Leucine	L-Leucyl-L-phenylalanine	L-Glutamine-O-glycoside	L-Phenylalanyl-L-phenylalanine	S-(Methyl)glutathione	S-Adenosyl-L-methionine	L-Aspartic acid-O-diglucoside	Cycloleucine	N-Acetyl-L-phenylalanine	L-Cystine	L-Saccharopine	Nicotianamine	O-Acetylserine	3-Hydroxypropanoic acid	3-Ureidopropionic Acid	2,2-Dimethylsuccinic acid	N-Methyl-4-aminobutyric acid	β-Ureidoisobutyric acid	Mevalonic acid	Trans-Citridic acid	Lauric acid	2'-Deoxycytidine
	AsA	1	-.698*	-0.43851	-.800**	-0.531996	-0.511497	-.691*	-0.483652	-.740**	-.724**	-.732**	-.661*	.640*	0.17092	0.174439	0.130635	-.772**	-.766**	-.694*	-.636*	0.531996	-.741**	-.739**	0.114357	-.736**	0.255371	0.227513	0.229231	-.726**	0.247207	-0.556602	-.606*	-.799**	0.312307	-0.538413	-0.20199	0.0271445	-0.47599	-0.0285695	.686*	-.759**	-.856**	-.685*	-0.260222	-0.210393	-0.340968	-0.192255	.659*
	DHA	-.698*	1	.950**	.706*	.650*	0.551152	.776**	.625*	.579*	.694*	.743**	.775**	-.680*	-0.27535	-0.280188	-0.205053	.696*	0.493777	.588*	0.448146	-0.489676	.744**	.629*	0.189102	.757**	0.107651	0.0489636	0.0744893	.871**	0.110316	.581*	0.267301	.646*	-0.435734	0.380725	0.248275	-0.290044	.596*	0.333822	-0.274197	.683*	.803**	.740**	0.297387	0.518759	0.464855	0.172623	-.695*
	AsA+DHA	-0.43851	.950**	1	0.535492	.582*	0.466574	.672*	0.573156	0.402257	0.554191	.612*	.682*	-0.57291	-0.271038	-0.275573	-0.200427	0.536018	0.284545	0.43469	0.283573	-0.383203	.609*	0.465462	0.287413	.628*	0.247108	0.16138	0.194208	.775**	0.246731	0.485278	0.0699933	0.460715	-0.410605	0.242416	0.222666	-0.353178	0.539077	0.405426	-0.044447	0.524642	.632*	.629*	0.259506	0.558879	0.434057	0.132713	-.583*
	N-Fruit	-.800**	.706*	0.535492	1	.826**	.723**	.781**	0.454496	.761**	.745**	.920**	.852**	-.867**	-0.291053	-0.278346	-0.293769	.931**	.710**	.873**	.722**	-0.565149	.872**	.878**	-0.188585	.881**	-0.299423	-0.283748	-0.294603	.680*	-0.255229	.816**	.727**	.925**	-0.413818	.698*	0.493996	-0.205236	0.503579	0.244287	-.708*	.978**	.949**	.911**	0.495419	0.497194	0.565118	0.3323	-.813**
	Fruit weight	-0.531996	.650*	.582*	.826**	1	.887**	.867**	.624*	0.389773	0.457062	.797**	.750**	-.916**	-0.559113	-0.545619	-.674*	.837**	0.324625	.741**	0.326027	-.577*	.608*	.812**	-0.0140153	.749**	-0.0958008	-0.0737696	-0.123132	0.531713	-0.0560239	.900**	0.426668	.812**	-.630*	.633*	.710**	-0.521068	0.283942	0.508403	-0.425841	.777**	.696*	.937**	.655*	.738**	.723**	-0.0396546	-.675*
	Fruit dry weight	-0.511497	0.551152	0.466574	.723**	.887**	1	.771**	.590*	0.399574	0.369642	.685*	.659*	-.780**	-0.334238	-0.305867	-0.527103	.703*	0.278513	.669*	0.247471	-0.385971	0.526544	.702*	-0.0598043	.717**	-0.182536	-0.133504	-0.19674	0.476245	-0.122878	.764**	0.308497	.815**	-0.385757	0.45611	.607*	-0.199965	0.104915	0.525017	-0.217698	.686*	.619*	.756**	0.431167	0.554269	0.490198	-0.306193	-0.521351
	Fruit length	-.691*	.776**	.672*	.781**	.867**	.771**	1	.837**	0.539832	.596*	.854**	.801**	-.882**	-0.519505	-0.483382	-0.540811	.833**	0.517016	.799**	0.406215	-.601*	.675*	.760**	-0.155647	.791**	-0.188888	-0.232129	-0.259551	.687*	-0.210851	.803**	0.52024	.792**	-.625*	0.455182	.634*	-0.47579	0.375668	0.336621	-0.38335	.772**	.755**	.909**	0.57411	.660*	.668*	-0.0460711	-.631*
	Fruit shape index	-0.483652	.625*	0.573156	0.454496	.624*	.590*	.837**	1	0.298608	0.36217	0.512093	0.451763	-.689*	-0.536931	-0.490022	-0.527039	0.561754	0.430355	0.481413	0.109858	-0.442136	0.428577	0.567472	-0.262837	0.524377	-0.278908	-0.378306	-0.388065	0.552153	-0.349524	0.524159	0.263384	0.508161	-.614*	0.369333	0.485073	-0.54675	0.20318	0.342231	-0.0957413	0.444092	0.482936	.634*	0.423982	.637*	0.570411	-0.140336	-0.480508
Amino acids	L-Serine	-.740**	.579*	0.402257	.761**	0.389773	0.399574	0.539832	0.298608	1	.927**	.818**	.800**	-0.506141	0.0965857	0.134776	0.131909	.735**	.749**	.720**	.883**	-0.315	.933**	.672*	-0.215503	.830**	-0.293837	-0.344407	-0.303625	.660*	-0.282242	0.507234	.775**	.801**	0.0246747	0.337453	0.242965	0.0786957	.700*	0.0738114	-0.552375	.828**	.869**	0.574143	0.0997088	0.242002	0.276108	0.332266	-0.526462
Amino acids	L-Asparagine	-.724**	.694*	0.554191	.745**	0.457062	0.369642	.596*	0.36217	.927**	1	.822**	.854**	-.600*	-0.173336	-0.141736	-0.0957625	.809**	.633*	.609*	.778**	-0.259477	.922**	.750**	0.0550305	.795**	-0.00719052	-0.109882	-0.0529566	.777**	-0.0460446	.601*	.707*	.782**	-0.224976	0.388845	0.248158	-0.192492	.871**	0.30137	-0.544617	.792**	.858**	.668*	0.143904	0.473042	0.500913	0.28004	-0.572715
Amino acids	L-Aspartic Acid	-.732**	.743**	.612*	.920**	.797**	.685*	.854**	0.512093	.818**	.822**	1	.967**	-.828**	-0.268827	-0.246938	-0.278481	.919**	.594*	.893**	.763**	-0.561579	.911**	.790**	-0.124705	.929**	-0.178287	-0.206342	-0.213237	.696*	-0.151092	.838**	.755**	.898**	-0.367811	0.444728	.602*	-0.27995	.605*	0.219538	-0.556376	.947**	.921**	.892**	0.497956	0.535567	.578*	0.239038	-.692*
Amino acids	L-Methionine	-.661*	.775**	.682*	.852**	.750**	.659*	.801**	0.451763	.800**	.854**	.967**	1	-.783**	-0.287096	-0.270196	-0.273302	.876**	0.469981	.797**	.733**	-0.434516	.895**	.738**	0.0727233	.916**	0.0346086	-0.0201996	-0.0183256	.772**	0.0506023	.795**	.651*	.847**	-0.360024	0.326453	.580*	-0.278684	.710**	0.336294	-0.451165	.876**	.874**	.842**	0.453751	0.55743	.610*	0.156525	-.608*
Amino acids	L-Tryptophan	.640*	-.680*	-0.57291	-.867**	-.916**	-.780**	-.882**	-.689*	-0.506141	-.600*	-.828**	-.783**	1	.680*	.659*	.670*	-.932**	-0.478111	-.698*	-0.42353	0.427935	-.691*	-.846**	0.104016	-.730**	0.166383	0.224736	0.246857	-.636*	0.195858	-.920**	-.620*	-.817**	.763**	-.640*	-.633*	0.553351	-0.410527	-0.466336	0.480429	-.833**	-.792**	-.949**	-.602*	-.772**	-.799**	-0.112802	.805**
Amino acids	L-Glutamine	0.17092	-0.27535	-0.271038	-0.291053	-0.559113	-0.334238	-0.519505	-0.536931	0.0965857	-0.173336	-0.268827	-0.287096	.680*	1	.989**	.909**	-0.506008	0.0127657	-0.103347	0.144102	0.0802196	-0.0923613	-0.490132	-0.189585	-0.13549	-0.234802	-0.118005	-0.101103	-0.336848	-0.10187	-0.572669	-0.191286	-0.257657	.967**	-0.419262	-0.473027	.838**	-0.248229	-0.573056	0.217865	-0.214547	-0.176551	-.581*	-0.543612	-.768**	-.871**	0.145924	0.357039
Amino acids	L-Lysine	0.174439	-0.280188	-0.275573	-0.278346	-0.545619	-0.305867	-0.483382	-0.490022	0.134776	-0.141736	-0.246938	-0.270196	.659*	.989**	1	.889**	-0.484575	0.0586417	-0.0742034	0.134626	0.115307	-0.0778988	-0.452568	-0.254891	-0.124679	-0.291372	-0.19117	-0.169049	-0.335964	-0.176275	-0.554807	-0.15242	-0.222316	.964**	-0.40539	-0.476939	.838**	-0.253448	-0.522318	0.224562	-0.184079	-0.166424	-0.555227	-.579*	-.720**	-.855**	0.102747	0.364987
Amino acids	L-Tyrosine	0.130635	-0.205053	-0.200427	-0.293769	-.674*	-0.527103	-0.540811	-0.527039	0.131909	-0.0957625	-0.278481	-0.273302	.670*	.909**	.889**	1	-0.514149	0.139843	-0.129062	0.250875	0.113993	-0.0539294	-0.535331	-0.213391	-0.151206	-0.20196	-0.148137	-0.106177	-0.171684	-0.113455	-.677*	-0.139953	-0.366616	.850**	-0.444927	-0.521302	.804**	-0.0803179	-.677*	0.144801	-0.22959	-0.142217	-.596*	-0.469313	-.810**	-.786**	0.379201	0.320492
Amino acids and derivatives	5-Oxo-L-Proline	-.772**	.696*	0.536018	.931**	.837**	.703*	.833**	0.561754	.735**	.809**	.919**	.876**	-.932**	-0.506008	-0.484575	-0.514149	1	.581*	.750**	.626*	-0.439847	.851**	.914**	-0.0616669	.821**	-0.155269	-0.203858	-0.205056	.675*	-0.173692	.926**	.771**	.925**	-.583*	.645*	0.537239	-0.438497	.592*	0.396896	-.623*	.925**	.908**	.935**	0.46279	.693*	.717**	0.196544	-.811**
Amino acids and derivatives	L-Ornithine	-.766**	0.493777	0.284545	.710**	0.324625	0.278513	0.517016	0.430355	.749**	.633*	.594*	0.469981	-0.478111	0.0127657	0.0586417	0.139843	.581*	1	.708**	.675*	-0.464831	.692*	.635*	-.577*	.621*	-.642*	-.659*	-.625*	0.570183	-.652*	0.294083	.658*	.621*	-0.129966	.597*	0.0846732	0.0989277	0.377072	-0.12418	-.696*	.721**	.749**	0.540274	0.192039	0.110896	0.215318	0.483233	-0.566757
Amino acids and derivatives	L-threo-3-Methylaspartate	-.694*	.588*	0.43469	.873**	.741**	.669*	.799**	0.481413	.720**	.609*	.893**	.797**	-.698*	-0.103347	-0.0742034	-0.129062	.750**	.708**	1	.736**	-.735**	.773**	.708**	-0.398601	.890**	-0.436263	-0.38589	-0.42082	.576*	-0.362642	.640*	.670*	.818**	-0.217396	0.484114	.626*	-0.091563	0.364786	0.00866142	-.642*	.877**	.804**	.807**	.598*	0.29638	0.430116	0.242807	-0.526006
Amino acids and derivatives	L-Homomethionine	-.636*	0.448146	0.283573	.722**	0.326027	0.247471	0.406215	0.109858	.883**	.778**	.763**	.733**	-0.42353	0.144102	0.134626	0.250875	.626*	.675*	.736**	1	-0.470731	.869**	0.518091	-0.246762	.798**	-0.283265	-0.287417	-0.269622	0.574053	-0.213945	0.400334	.761**	.640*	0.0678127	0.28608	0.391263	0.0827328	.680*	-0.199866	-.651*	.752**	.783**	0.489421	0.357214	0.0467976	0.261776	.584*	-0.456386
Amino acids and derivatives	O-Phospho-L-serine	0.531996	-0.489676	-0.383203	-0.565149	-.577*	-0.385971	-.601*	-0.442136	-0.315	-0.259477	-0.561579	-0.434516	0.427935	0.0802196	0.115307	0.113993	-0.439847	-0.464831	-.735**	-0.470731	1	-0.474034	-0.477804	0.22305	-.634*	0.269649	0.148034	0.195961	-0.382576	0.147927	-0.372729	-0.268459	-0.467495	0.200661	-0.486179	-0.552832	0.279557	-0.215576	0.199466	.580*	-0.498689	-0.49909	-0.575796	-.698*	-0.142399	-0.313794	-0.302476	0.36522
Amino acids and derivatives	N-Monomethyl-L-arginine	-.741**	.744**	.609*	.872**	.608*	0.526544	.675*	0.428577	.933**	.922**	.911**	.895**	-.691*	-0.0923613	-0.0778988	-0.0539294	.851**	.692*	.773**	.869**	-0.474034	1	.773**	-0.114313	.923**	-0.20291	-0.255035	-0.223568	.750**	-0.17054	.675*	.731**	.850**	-0.187977	0.478571	0.413341	-0.169641	.754**	0.191613	-0.56274	.905**	.950**	.744**	0.318431	0.448466	0.468908	0.415283	-.708**
Amino acids and derivatives	N-Acetyl-L-methionine	-.739**	.629*	0.465462	.878**	.812**	.702*	.760**	0.567472	.672*	.750**	.790**	.738**	-.846**	-0.490132	-0.452568	-0.535331	.914**	.635*	.708**	0.518091	-0.477804	.773**	1	-0.066179	.780**	-0.183553	-0.200236	-0.197113	.667*	-0.196078	.800**	.616*	.914**	-0.534876	.830**	0.468478	-0.431508	0.566429	0.536096	-.710**	.843**	.814**	.898**	0.436394	.703*	.733**	0.098239	-.690*
Amino acids and derivatives	L-Valyl-L-Leucine	0.114357	0.189102	0.287413	-0.188585	-0.0140153	-0.0598043	-0.155647	-0.262837	-0.215503	0.0550305	-0.124705	0.0727233	0.104016	-0.189585	-0.254891	-0.213391	-0.0616669	-.577*	-0.398601	-0.246762	0.22305	-0.114313	-0.066179	1	-0.102549	.963**	.957**	.971**	0.187725	.960**	0.0188325	-0.458483	-0.119493	-0.121565	-0.18362	-0.135528	-0.200965	0.33081	0.452431	0.20351	-0.256141	-0.145803	-0.0632243	-0.118689	0.162512	0.151332	-0.321321	0.144934
Amino acids and derivatives	L-Lysine-Butanoic Acid	-.736**	.757**	.628*	.881**	.749**	.717**	.791**	0.524377	.830**	.795**	.929**	.916**	-.730**	-0.13549	-0.124679	-0.151206	.821**	.621*	.890**	.798**	-.634*	.923**	.780**	-0.102549	1	-0.181297	-0.176878	-0.18843	.785**	-0.110842	.682*	.595*	.883**	-0.222664	0.455036	.621*	-0.170829	.637*	0.233961	-0.542177	.875**	.890**	.803**	0.525525	0.428685	0.528349	0.1968	-.580*
Amino acids and derivatives	L-Alanyl-L-Phenylalanine	0.255371	0.107651	0.247108	-0.299423	-0.0958008	-0.182536	-0.188888	-0.278908	-0.293837	-0.00719052	-0.178287	0.0346086	0.166383	-0.234802	-0.291372	-0.20196	-0.155269	-.642*	-0.436263	-0.283265	0.269649	-0.20291	-0.183553	.963**	-0.181297	1	.960**	.975**	0.144288	.970**	-0.0659804	-0.480033	-0.256465	-0.146157	-0.318915	-0.0869608	-0.254505	0.328779	0.399834	0.271836	-0.351696	-0.264734	-0.123927	-0.0595031	0.146147	0.182637	-0.313545	0.279421
Amino acids and derivatives	L-Leucyl-L-Leucine	0.227513	0.0489636	0.16138	-0.283748	-0.0737696	-0.133504	-0.232129	-0.378306	-0.344407	-0.109882	-0.206342	-0.0201996	0.224736	-0.118005	-0.19117	-0.148137	-0.203858	-.659*	-0.38589	-0.287417	0.148034	-0.255035	-0.200236	.957**	-0.176878	.960**	1	.991**	0.0644706	.985**	-0.0987447	-0.540219	-0.240936	-0.0393938	-0.276024	-0.0798272	-0.135901	0.206517	0.307571	0.197994	-0.361995	-0.290817	-0.148119	-0.0232315	0.00792948	0.0778927	-0.341572	0.323437
Amino acids and derivatives	L-Leucyl-L-phenylalanine	0.229231	0.0744893	0.194208	-0.294603	-0.123132	-0.19674	-0.259551	-0.388065	-0.303625	-0.0529566	-0.213237	-0.0183256	0.246857	-0.101103	-0.169049	-0.106177	-0.205056	-.625*	-0.42082	-0.269622	0.195961	-0.223568	-0.197113	.971**	-0.18843	.975**	.991**	1	0.0913314	.985**	-0.123637	-0.527873	-0.255674	-0.0244484	-0.272811	-0.155161	-0.137734	0.272605	0.323588	0.202909	-0.360345	-0.273691	-0.165423	-0.0944918	0.0260496	0.0692116	-0.288108	0.304099
Amino acids and derivatives	L-Glutamine-O-glycoside	-.726**	.871**	.775**	.680*	0.531713	0.476245	.687*	0.552153	.660*	.777**	.696*	.772**	-.636*	-0.336848	-0.335964	-0.171684	.675*	0.570183	.576*	0.574053	-0.382576	.750**	.667*	0.187725	.785**	0.144288	0.0644706	0.0913314	1	0.11926	0.449032	0.322223	.639*	-0.431538	0.368869	0.32329	-0.225285	.767**	0.369372	-0.424716	.629*	.756**	.675*	0.386998	0.431498	.596*	0.139026	-0.502696
Amino acids and derivatives	L-Phenylalanyl-L-phenylalanine	0.247207	0.110316	0.246731	-0.255229	-0.0560239	-0.122878	-0.210851	-0.349524	-0.282242	-0.0460446	-0.151092	0.0506023	0.195858	-0.10187	-0.176275	-0.113455	-0.173692	-.652*	-0.362642	-0.213945	0.147927	-0.17054	-0.196078	.960**	-0.110842	.970**	.985**	.985**	0.11926	1	-0.0731984	-0.512997	-0.225394	-0.0263974	-0.304071	-0.0332025	-0.164721	0.289127	0.324757	0.241401	-0.320389	-0.238355	-0.130357	-0.00344055	0.0545149	0.105778	-0.271443	0.279243
Amino acids and derivatives	S-(Methyl)glutathione	-0.556602	.581*	0.485278	.816**	.900**	.764**	.803**	0.524159	0.507234	.601*	.838**	.795**	-.920**	-0.572669	-0.554807	-.677*	.926**	0.294083	.640*	0.400334	-0.372729	.675*	.800**	0.0188325	.682*	-0.0659804	-0.0987447	-0.123637	0.449032	-0.0731984	1	.651*	.835**	-.624*	0.546634	.606*	-0.543914	0.382277	0.469681	-0.41796	.820**	.748**	.901**	0.466522	.774**	.696*	0.0348707	-.761**
Amino acids and derivatives	S-Adenosyl-L-methionine	-.606*	0.267301	0.0699933	.727**	0.426668	0.308497	0.52024	0.263384	.775**	.707*	.755**	.651*	-.620*	-0.191286	-0.15242	-0.139953	.771**	.658*	.670*	.761**	-0.268459	.731**	.616*	-0.458483	.595*	-0.480033	-0.540219	-0.527873	0.322223	-0.512997	.651*	1	.695*	-0.242181	0.398855	0.387789	-0.150188	0.443851	-0.0828682	-.639*	.798**	.733**	.607*	0.278849	0.307845	0.391918	0.436575	-.594*
Amino acids and derivatives	L-Aspartic acid-O-diglucoside	-.799**	.646*	0.460715	.925**	.812**	.815**	.792**	0.508161	.801**	.782**	.898**	.847**	-.817**	-0.257657	-0.222316	-0.366616	.925**	.621*	.818**	.640*	-0.467495	.850**	.914**	-0.119493	.883**	-0.256465	-0.240936	-0.255674	.639*	-0.225394	.835**	.695*	1	-0.324713	.623*	0.494317	-0.185584	0.491091	0.392135	-.606*	.925**	.894**	.863**	0.35058	0.543251	0.53845	0.0333365	-.680*
Amino acids and derivatives	Cycloleucine	0.312307	-0.435734	-0.410605	-0.413818	-.630*	-0.385757	-.625*	-.614*	0.0246747	-0.224976	-0.367811	-0.360024	.763**	.967**	.964**	.850**	-.583*	-0.129966	-0.217396	0.0678127	0.200661	-0.187977	-0.534876	-0.121565	-0.222664	-0.146157	-0.0393938	-0.0244484	-0.431538	-0.0263974	-.624*	-0.242181	-0.324713	1	-0.484454	-0.438387	.796**	-0.245586	-0.48486	0.274027	-0.333339	-0.318854	-.674*	-0.566561	-.750**	-.837**	0.0222031	0.521703
Amino acids and derivatives	N-Acetyl-L-phenylalanine	-0.538413	0.380725	0.242416	.698*	.633*	0.45611	0.455182	0.369333	0.337453	0.388845	0.444728	0.326453	-.640*	-0.419262	-0.40539	-0.444927	.645*	.597*	0.484114	0.28608	-0.486179	0.478571	.830**	-0.18362	0.455036	-0.318915	-0.276024	-0.272811	0.368869	-0.304071	0.546634	0.398855	.623*	-0.484454	1	0.235086	-0.384079	0.269101	0.365092	-.744**	.617*	0.573564	.688*	0.390566	0.523187	0.549341	0.306558	-.662*
Amino acids and derivatives	L-Cystine	-0.20199	0.248275	0.222666	0.493996	.710**	.607*	.634*	0.485073	0.242965	0.248158	.602*	.580*	-.633*	-0.473027	-0.476939	-0.521302	0.537239	0.0846732	.626*	0.391263	-0.552832	0.413341	0.468478	-0.135528	.621*	-0.0869608	-0.0798272	-0.155161	0.32329	-0.0332025	.606*	0.387789	0.494317	-0.438387	0.235086	1	-0.531583	0.263861	0.209088	-0.290213	0.456687	0.352735	.610*	.876**	0.476598	.694*	-0.0428073	-0.20772
Amino acids and derivatives	L-Saccharopine	0.0271445	-0.290044	-0.353178	-0.205236	-0.521068	-0.199965	-0.47579	-0.54675	0.0786957	-0.192492	-0.27995	-0.278684	0.553351	.838**	.838**	.804**	-0.438497	0.0989277	-0.091563	0.0827328	0.279557	-0.169641	-0.431508	-0.200965	-0.170829	-0.254505	-0.135901	-0.137734	-0.225285	-0.164721	-0.543914	-0.150188	-0.185584	.796**	-0.384079	-0.531583	1	-0.343804	-0.480848	0.143613	-0.168857	-0.143302	-0.519611	-0.550915	-.817**	-.807**	-0.0134622	0.329723
Amino acids and derivatives	Nicotianamine	-0.47599	.596*	0.539077	0.503579	0.283942	0.104915	0.375668	0.20318	.700*	.871**	.605*	.710**	-0.410527	-0.248229	-0.253448	-0.0803179	.592*	0.377072	0.364786	.680*	-0.215576	.754**	0.566429	0.33081	.637*	0.328779	0.206517	0.272605	.767**	0.289127	0.382277	0.443851	0.491091	-0.245586	0.269101	0.263861	-0.343804	1	0.322428	-0.46641	0.509106	.614*	0.485921	0.251856	0.4332	.581*	0.332039	-0.344938
Amino acids and derivatives	O-Acetylserine	-0.0285695	0.333822	0.405426	0.244287	0.508403	0.525017	0.336621	0.342231	0.0738114	0.30137	0.219538	0.336294	-0.466336	-0.573056	-0.522318	-.677*	0.396896	-0.12418	0.00866142	-0.199866	0.199466	0.191613	0.536096	0.452431	0.233961	0.399834	0.307571	0.323588	0.369372	0.324757	0.469681	-0.0828682	0.392135	-0.48486	0.365092	0.209088	-0.480848	0.322428	1	0.0468587	0.216229	0.178812	0.44525	0.0621425	.790**	.621*	-0.461474	-0.199975
Organic acids	3-Hydroxypropanoic acid	.686*	-0.274197	-0.044447	-.708*	-0.425841	-0.217698	-0.38335	-0.0957413	-0.552375	-0.544617	-0.556376	-0.451165	0.480429	0.217865	0.224562	0.144801	-.623*	-.696*	-.642*	-.651*	.580*	-0.56274	-.710**	0.20351	-0.542177	0.271836	0.197994	0.202909	-0.424716	0.241401	-0.41796	-.639*	-.606*	0.274027	-.744**	-0.290213	0.143613	-0.46641	0.0468587	1	-.642*	-.608*	-.601*	-0.476973	-0.150822	-0.450723	-0.450639	0.440343
Organic acids	3-Ureidopropionic Acid	-.759**	.683*	0.524642	.978**	.777**	.686*	.772**	0.444092	.828**	.792**	.947**	.876**	-.833**	-0.214547	-0.184079	-0.22959	.925**	.721**	.877**	.752**	-0.498689	.905**	.843**	-0.256141	.875**	-0.351696	-0.361995	-0.360345	.629*	-0.320389	.820**	.798**	.925**	-0.333339	.617*	0.456687	-0.168857	0.509106	0.216229	-.642*	1	.957**	.882**	0.39445	0.500792	0.501697	0.344704	-.801**
Organic acids	2,2-Dimethylsuccinic acid	-.856**	.803**	.632*	.949**	.696*	.619*	.755**	0.482936	.869**	.858**	.921**	.874**	-.792**	-0.176551	-0.166424	-0.142217	.908**	.749**	.804**	.783**	-0.49909	.950**	.814**	-0.145803	.890**	-0.264734	-0.290817	-0.273691	.756**	-0.238355	.748**	.733**	.894**	-0.318854	0.573564	0.352735	-0.143302	.614*	0.178812	-.608*	.957**	1	.827**	0.32435	0.447173	0.458647	0.387534	-.839**
Organic acids	N-Methyl-4-aminobutyric acid	-.685*	.740**	.629*	.911**	.937**	.756**	.909**	.634*	0.574143	.668*	.892**	.842**	-.949**	-.581*	-0.555227	-.596*	.935**	0.540274	.807**	0.489421	-0.575796	.744**	.898**	-0.0632243	.803**	-0.123927	-0.148119	-0.165423	.675*	-0.130357	.901**	.607*	.863**	-.674*	.688*	.610*	-0.519611	0.485921	0.44525	-.601*	.882**	.827**	1	.611*	.741**	.775**	0.131642	-.751**
Organic acids	β-Ureidoisobutyric acid	-0.260222	0.297387	0.259506	0.495419	.655*	0.431167	0.57411	0.423982	0.0997088	0.143904	0.497956	0.453751	-.602*	-0.543612	-.579*	-0.469313	0.46279	0.192039	.598*	0.357214	-.698*	0.318431	0.436394	-0.118689	0.525525	-0.0595031	-0.0232315	-0.0944918	0.386998	-0.00344055	0.466522	0.278849	0.35058	-0.566561	0.390566	.876**	-0.550915	0.251856	0.0621425	-0.476973	0.39445	0.32435	.611*	1	0.362821	.709**	0.18919	-0.26067
Organic acids	Mevalonic acid	-0.210393	0.518759	0.558879	0.497194	.738**	0.554269	.660*	.637*	0.242002	0.473042	0.535567	0.55743	-.772**	-.768**	-.720**	-.810**	.693*	0.110896	0.29638	0.0467976	-0.142399	0.448466	.703*	0.162512	0.428685	0.146147	0.00792948	0.0260496	0.431498	0.0545149	.774**	0.307845	0.543251	-.750**	0.523187	0.476598	-.817**	0.4332	.790**	-0.150822	0.500792	0.447173	.741**	0.362821	1	.830**	-0.0972086	-0.553031
Organic acids	Trans-Citridic acid	-0.340968	0.464855	0.434057	0.565118	.723**	0.490198	.668*	0.570411	0.276108	0.500913	.578*	.610*	-.799**	-.871**	-.855**	-.786**	.717**	0.215318	0.430116	0.261776	-0.313794	0.468908	.733**	0.151332	0.528349	0.182637	0.0778927	0.0692116	.596*	0.105778	.696*	0.391918	0.53845	-.837**	0.549341	.694*	-.807**	.581*	.621*	-0.450723	0.501697	0.458647	.775**	.709**	.830**	1	0.00965337	-0.431165
Organic acids	Lauric acid	-0.192255	0.172623	0.132713	0.3323	-0.0396546	-0.306193	-0.0460711	-0.140336	0.332266	0.28004	0.239038	0.156525	-0.112802	0.145924	0.102747	0.379201	0.196544	0.483233	0.242807	.584*	-0.302476	0.415283	0.098239	-0.321321	0.1968	-0.313545	-0.341572	-0.288108	0.139026	-0.271443	0.0348707	0.436575	0.0333365	0.0222031	0.306558	-0.0428073	-0.0134622	0.332039	-0.461474	-0.450639	0.344704	0.387534	0.131642	0.18919	-0.0972086	0.00965337	1	-0.476368
Nucleotides and derivatives	2'-Deoxycytidine	.659*	-.695*	-.583*	-.813**	-.675*	-0.521351	-.631*	-0.480508	-0.526462	-0.572715	-.692*	-.608*	.805**	0.357039	0.364987	0.320492	-.811**	-0.566757	-0.526006	-0.456386	0.36522	-.708**	-.690*	0.144934	-.580*	0.279421	0.323437	0.304099	-0.502696	0.279243	-.761**	-.594*	-.680*	0.521703	-.662*	-0.20772	0.329723	-0.344938	-0.199975	0.440343	-.801**	-.839**	-.751**	-0.26067	-0.553031	-0.431165	-0.476368	1
Nucleotides and derivatives	Cytidine	0.0504177	0.301554	0.40093	-0.124963	0.100958	0.0106498	0.0191009	-0.0938724	-0.167458	0.0925958	0.019333	0.194133	0.00701278	-0.223058	-0.300529	-0.253412	0.0222967	-0.56885	-0.259071	-0.151359	0.0105724	-0.0171374	-0.054111	.942**	0.0289547	.922**	.915**	.913**	0.235947	.937**	0.129652	-0.380208	-0.0650898	-0.179942	-0.238056	0.0680408	-0.332012	0.362857	0.342864	0.217631	-0.183835	-0.0629857	0.0339063	0.0578093	0.211778	0.211748	-0.276794	0.0775341
Nucleotides and derivatives	2'-Deoxyadenosine	0.0819018	0.245227	0.343907	-0.140924	-0.0458772	-0.162092	-0.10576	-0.248237	-0.107118	0.176222	-0.0430295	0.169215	0.0927402	-0.21905	-0.273378	-0.130834	-0.0393449	-0.426675	-0.278945	-0.0868208	0.151233	-0.0273192	-0.0372395	.932**	-0.0154557	.962**	.922**	.950**	0.340984	.937**	-0.0419953	-0.371162	-0.130368	-0.154631	-0.189945	-0.072835	-0.221537	0.51295	0.391996	0.0685473	-0.203051	-0.0972604	-0.00860984	0.00961733	0.147563	0.259034	-0.181835	0.200624
Nucleotides and derivatives	Adenosine	0.0808161	0.289625	0.399023	-0.18947	-0.0149387	-0.0718835	-0.0784179	-0.142552	-0.172225	0.107445	-0.0814251	0.123534	0.0832824	-0.202513	-0.267088	-0.18578	-0.0509776	-0.531701	-0.364397	-0.20586	0.167111	-0.059674	-0.0758295	.980**	-0.0447171	.963**	.928**	.949**	0.285635	.948**	0.00466085	-0.459484	-0.128024	-0.150531	-0.237437	-0.0979467	-0.248936	0.400719	0.42338	0.24723	-0.249917	-0.108426	-0.045156	-0.0790343	0.18562	0.180941	-0.293547	0.13241
Nucleotides and derivatives	Guanosine	0.0633482	0.317425	0.426181	-0.1472	0.00680895	-0.0543525	-0.0605407	-0.149488	-0.120268	0.157336	-0.0366464	0.173387	0.0606589	-0.193057	-0.254619	-0.170328	-0.0179681	-0.498563	-0.322603	-0.153171	0.158682	-0.00906056	-0.0431773	.977**	0.00180126	.962**	.923**	.947**	0.32331	.950**	0.0262075	-0.425098	-0.0913354	-0.142301	-0.220872	-0.0813024	-0.239781	0.448407	0.440029	0.216948	-0.203449	-0.0667198	-0.0133219	-0.0669313	0.201274	0.202068	-0.265971	0.114505
Nucleotides and derivatives	Cyclic 3',5'-Adenylic acid	0.0559863	0.308867	0.412273	-0.138137	0.0679557	0.010248	-0.0144748	-0.102057	-0.154016	0.119843	-0.0209184	0.178053	0.0243929	-0.232557	-0.298862	-0.242606	0.00234521	-0.538306	-0.298214	-0.177616	0.100295	-0.0246796	-0.027112	.975**	0.0187254	.953**	.931**	.940**	0.298552	.952**	0.0755406	-0.429662	-0.066086	-0.177077	-0.211635	0.0020579	-0.289361	0.403211	0.444708	0.221419	-0.203176	-0.0750398	0.0156418	-0.000578796	0.225621	0.231385	-0.32286	0.113462
Nucleotides and derivatives	2'-Deoxyinosine-5'-monophosphate	.639*	-.615*	-0.49189	-.789**	-.773**	-.614*	-.729**	-0.546837	-.625*	-.692*	-.788**	-.761**	.743**	0.420717	0.423555	0.428705	-.803**	-0.508232	-.749**	-.647*	.704*	-.782**	-.865**	-0.00197773	-.867**	0.0646351	0.0586652	0.0748643	-.703*	0.018825	-.685*	-0.51582	-.793**	0.444603	-.666*	-.722**	0.510012	-.675*	-0.363628	.684*	-.731**	-.731**	-.816**	-.707*	-.588*	-.769**	-0.18501	0.515905
Nucleotides and derivatives	2-(Dimethylamino)guanosine	0.339979	-0.24373	-0.157407	-0.217363	-0.4213	-0.389866	-0.430744	-.706*	0.0790428	-0.035372	-0.0717448	0.0177828	0.502279	.634*	.621*	.679*	-0.36556	-0.201828	-0.0252376	0.257011	0.188929	-0.0539725	-0.483604	0.099591	-0.0800862	0.202904	0.24153	0.256487	-0.19299	0.283649	-0.377185	-0.0548457	-0.288296	.655*	-0.575371	-0.174228	0.55828	0.0643333	-0.402221	0.140366	-0.135666	-0.183693	-0.376845	-0.214331	-0.542235	-0.462341	0.199365	0.434042
Nucleotides and derivatives	Cytidine 5'-monophosphate(Cytidylic acid)	.639*	-0.465964	-0.304712	-.791**	-.785**	-.615*	-.596*	-0.404913	-0.343516	-0.44574	-.591*	-0.516978	.837**	.632*	.650*	.645*	-.813**	-0.435242	-0.512901	-0.338243	0.442243	-0.528229	-.844**	-0.0127601	-0.539851	0.120619	0.0894311	0.116874	-0.47133	0.112633	-.775**	-0.499999	-.718**	.694*	-.865**	-0.445285	0.487009	-0.332005	-0.405391	.704*	-.687*	-.662*	-.807**	-0.550449	-.600*	-.710**	-0.200936	.758**
Nucleotides and derivatives	Xanthosine	-0.00859043	0.153261	0.18772	-0.0163274	0.0562487	0.00423463	-0.110332	-0.27086	-0.163593	0.0942651	-0.050308	0.13739	-0.105961	-0.398668	-0.468054	-0.303909	0.0910839	-0.418496	-0.317111	-0.121443	0.322812	-0.0668595	0.0256457	.852**	-0.0719325	.830**	.802**	.803**	0.284411	.795**	0.121113	-0.23236	-0.0433912	-0.345656	-0.0667842	-0.0440916	-0.176404	0.339479	0.424142	0.0190119	-0.11687	-0.028881	0.051075	0.0464291	0.164763	0.317221	-0.174893	-0.0174975
Nucleotides and derivatives	5-Aminoimidazole ribonucleotide	0.276725	-0.570704	-.594*	-0.250711	-0.444905	-0.466971	-0.399395	-0.383367	-0.112572	-0.321846	-0.265922	-0.423917	0.380073	0.44529	0.472894	0.421683	-0.31574	0.0709492	-0.130481	-0.0363339	0.172636	-0.268043	-0.411969	-.631*	-0.437568	-.584*	-0.557191	-0.544904	-.708**	-.584*	-0.264922	0.253046	-0.323494	0.418617	-0.184689	-0.348753	0.356144	-0.504569	-.666*	0.0486661	-0.136451	-0.246416	-0.388405	-0.360282	-0.449118	-.581*	0.361601	0.0923652
Nucleotides and derivatives	Guanosine 3',5'-cyclic monophosphate	-0.0339599	-0.181643	-0.24255	0.0860921	-0.376389	-0.553889	-0.379737	-.608*	0.293927	0.220923	0.0371432	0.014013	0.244933	0.372931	0.347114	.579*	-0.0465465	0.302236	0.0629606	0.526048	0.0232223	0.189991	-0.118014	-0.162578	-0.0308636	-0.114924	-0.110112	-0.0546216	-0.063846	-0.0896499	-0.223244	0.378901	-0.122082	0.338522	0.0164509	-0.273582	0.328592	0.297318	-0.525437	-0.446524	0.127476	0.122871	-0.156971	-0.0967278	-0.412841	-0.220441	.769**	-0.0333529
Free fatty acids	1-Linoleoyl-sn-glycerol-diglucoside*	0.301312	0.100037	0.257118	-0.316185	-0.152636	-0.200421	-0.243406	-0.32569	-0.3007	-0.0355216	-0.212794	0.0180148	0.186868	-0.189762	-0.244644	-0.113675	-0.202856	-.634*	-0.469499	-0.280053	0.384496	-0.220208	-0.259727	.926**	-0.211635	.975**	.916**	.937**	0.156991	.940**	-0.125927	-0.499264	-0.309264	-0.113954	-0.389475	-0.14469	-0.146573	0.295173	0.378227	0.350503	-0.363295	-0.272288	-0.178128	-0.109395	0.0873076	0.125382	-0.269974	0.272869
Free fatty acids	7S,8S-DiHODE; (9Z,12Z)-(7S,8S)-Dihydroxyoctadeca-9,12-dienoic acid	-.631*	0.484539	0.332816	.661*	.787**	.597*	.754**	.577*	0.375635	0.488036	.674*	.603*	-.740**	-.591*	-.602*	-.681*	.771**	0.309205	.610*	0.357251	-.690*	0.532815	.791**	0.0690683	.639*	-0.00865436	0.0284262	-0.0164315	0.465977	0.00511695	.768**	0.471032	.717**	-.609*	.622*	.678*	-.646*	0.414826	0.315601	-.625*	.592*	0.572543	.795**	.666*	.605*	.735**	-0.0404038	-0.488724
LPC	LysoPC 14:0	.622*	-0.23168	-0.0199537	-0.544825	-0.3952	-0.298401	-0.545862	-0.440489	-0.39515	-0.271007	-0.464188	-0.244059	0.432985	0.0894012	0.0409693	0.13934	-0.485222	-.727**	-.637*	-0.310232	0.569099	-0.350391	-0.510825	.652*	-0.3507	.713**	.652*	.670*	-0.113752	.720**	-0.39638	-.599*	-0.517012	0.21762	-0.553123	-0.140124	0.058668	0.0819206	0.24679	.609*	-0.563829	-0.492799	-0.515772	-0.215005	-0.115055	-0.113646	-0.2182	0.466358
LPC	LysoPC 15:1	-0.359705	0.0631701	-0.0778551	0.41173	-0.0270718	-0.208165	0.010354	-0.089025	0.448705	0.294809	0.279368	0.131382	-0.122167	0.233262	0.212957	0.408595	0.244749	.684*	0.397012	.663*	-0.390294	0.437343	0.202392	-.577*	0.260399	-.599*	-0.575476	-0.542667	0.0921765	-0.546766	0.0354427	.590*	0.177931	0.114586	0.403954	-0.0101686	0.144157	0.217212	-0.567537	-.626*	0.425864	0.43563	0.15384	0.186164	-0.21813	-0.0565986	.909**	-0.43237
LPC	LysoPC 18:0(2n isomer)	.732**	-.644*	-0.488329	-.922**	-.822**	-.606*	-.739**	-0.438687	-0.52058	-0.553056	-.790**	-.699*	.840**	0.441244	0.454018	0.393397	-.835**	-.646*	-.808**	-.588*	.703*	-.696*	-.822**	0.154375	-.747**	0.236785	0.191256	0.21717	-.619*	0.190363	-.736**	-.590*	-.763**	0.571962	-.789**	-0.525584	0.355984	-0.417417	-0.169932	.795**	-.845**	-.810**	-.900**	-.685*	-0.471503	-.642*	-0.400542	.766**
LPE	LysoPE 17:1(2n isomer)*	-.605*	0.258896	0.0603858	0.496442	0.0658793	-0.0203954	0.169207	0.0913487	0.504123	0.322023	0.334465	0.178687	-0.172105	0.28123	0.25342	0.422169	0.286936	.807**	0.511327	.658*	-0.559701	0.484703	0.292381	-0.546845	0.398456	-.628*	-0.553629	-0.539422	0.281139	-0.549912	0.0292318	0.486401	0.307173	0.116468	0.456397	-0.0227378	0.256468	0.182024	-0.558878	-.659*	0.470553	0.539861	0.223656	0.201778	-0.286349	-0.099914	.743**	-0.462851
LPE	LysoPE 17:1*	-0.479266	0.195583	0.0361844	0.448206	0.0222458	-0.14457	0.122891	0.0414235	0.432638	0.286811	0.299105	0.154288	-0.170141	0.179611	0.154882	0.395364	0.25135	.769**	0.46641	.642*	-0.497203	0.430731	0.231112	-0.568334	0.317868	-.589*	-0.554214	-0.530951	0.247241	-0.539726	0.000887774	0.508973	0.194696	0.0266973	0.425454	0.00402705	0.160205	0.212769	-0.574108	-.657*	0.428763	0.470958	0.212266	0.27395	-0.246643	-0.0183056	.851**	-0.434563
PC	Choline Alfoscerate	-0.233038	-0.0698148	-0.189259	0.260427	-0.172937	-0.238471	-0.0316148	-0.276563	.580*	0.390475	0.351181	0.259717	0.0588151	0.47513	0.491681	0.534931	0.181667	0.446025	0.371111	.678*	-0.118873	0.418738	0.00660231	-0.473478	0.228347	-0.447984	-0.450492	-0.416342	-0.077212	-0.416731	0.0580588	.692*	0.188602	0.416785	-0.0875097	-0.0551892	0.355486	0.20981	-.602*	-0.356679	0.387351	0.347611	0.015311	-0.125072	-0.317322	-0.279167	.591*	-0.158585
Glycerol ester	2-α-Linolenoyl-glycerol*	-0.18443	0.357251	0.36792	0.498186	.834**	.670*	.625*	0.512818	-0.0304941	0.128551	0.410429	0.374369	-.719**	-.738**	-.706*	-.856**	0.555123	0.0762214	0.395654	-0.125677	-0.358515	0.189443	.665*	0.0820225	0.34154	0.0486671	0.0582995	0.0146852	0.267668	0.0303302	.684*	0.112175	0.494875	-.738**	.662*	0.536877	-.668*	0.0692167	.685*	-0.303123	0.424738	0.28999	.747**	0.563976	.792**	.747**	-0.228935	-0.410923
Glycerol ester	1-α-Linolenoyl-glycerol*	-0.14708	0.422592	0.466209	0.402786	.756**	.611*	0.552059	0.433532	-0.0631999	0.169048	0.345486	0.382284	-.634*	-.738**	-.715**	-.841**	0.49248	-0.0613462	0.252022	-0.199913	-0.226303	0.15226	.609*	0.365964	0.296818	0.330901	0.321015	0.292596	0.356489	0.297278	.615*	-0.0474353	0.431065	-.719**	0.548172	0.420165	-.653*	0.186175	.815**	-0.197624	0.321417	0.234056	.677*	0.445156	.798**	.741**	-0.344027	-0.320576
Glycerol ester	1-Linoleoylglycerol*	-0.120439	0.466597	0.533084	0.269885	.588*	0.441324	0.417823	0.261659	-0.0799354	0.217633	0.277096	0.399743	-0.478371	-.673*	-.685*	-.715**	0.387941	-0.235696	0.0938939	-0.171761	-0.130272	0.126715	0.456096	.698*	0.256274	.678*	.655*	.639*	0.455318	.645*	0.482937	-0.187705	0.300997	-.637*	0.315797	0.327996	-.597*	0.36844	.783**	-0.110203	0.175235	0.167015	0.534129	0.373184	.672*	.690*	-0.363305	-0.18188
Glycerol ester	2-Linoleoylglycerol*	-0.102725	0.324363	0.362507	0.375626	.765**	.626*	0.557812	0.458238	-0.110019	0.0806519	0.321464	0.324766	-.612*	-.718**	-.688*	-.854**	0.452783	-0.0600809	0.294562	-0.224513	-0.296081	0.0961096	.589*	0.236746	0.277935	0.213995	0.226817	0.182791	0.256291	0.192754	.596*	-0.0368044	0.415389	-.688*	0.553737	0.498133	-.656*	0.0771885	.749**	-0.209146	0.296873	0.174119	.660*	0.508835	.763**	.720**	-0.375544	-0.255653
Phenolic acids	Benzoic acid	-0.4386	.604*	0.566011	0.305344	0.223201	0.109711	0.272951	0.292755	0.292362	0.337096	0.329405	0.314826	-0.226061	0.0624215	-0.0253247	0.098051	0.301926	0.180374	0.179164	0.370884	-0.511875	0.482664	0.198417	0.217134	0.412694	0.094875	0.107292	0.126271	0.408357	0.180436	0.233288	0.0697679	0.230427	-0.0705509	0.175116	0.0943352	-0.213688	0.389087	-0.150765	-0.113617	0.265799	0.471261	0.226502	0.167818	0.105521	0.0589225	0.419209	-0.522242
Phenolic acids	Protocatechuic aldehyde	.776**	-.595*	-0.40689	-.681*	-.623*	-.681*	-.813**	-.713**	-0.554811	-0.470576	-.711**	-.602*	.708*	0.215933	0.197876	0.271813	-.708**	-0.556888	-.678*	-0.419032	0.464542	-.592*	-0.550831	0.359232	-.646*	0.45921	0.460812	0.497505	-0.466998	0.457079	-.664*	-.592*	-.722**	0.358519	-0.289869	-0.399706	0.11511	-0.106283	0.01928	0.278036	-.693*	-.727**	-.649*	-0.289503	-0.301331	-0.265391	0.00376142	.657*
Phenolic acids	p-Coumaric acid	.648*	-.685*	-.576*	-.929**	-.914**	-.735**	-.808**	-0.448923	-.610*	-.696*	-.897**	-.864**	.897**	0.488894	0.470807	0.530897	-.930**	-0.489492	-.795**	-0.550907	0.531272	-.770**	-.895**	-0.02227	-.809**	0.054767	0.0542991	0.0695447	-.630*	0.0339996	-.903**	-.622*	-.881**	0.564785	-.690*	-.578*	0.439149	-0.529455	-0.457145	.647*	-.903**	-.831**	-.972**	-0.562789	-.694*	-.729**	-0.171496	.728**
Phenolic acids	3,4-Dihydroxybenzeneacetic acid	-.814**	.690*	0.511023	.745**	.627*	0.419755	.710**	0.494259	0.533992	.623*	.738**	.697*	-.726**	-0.454492	-0.506327	-0.335112	.774**	0.511032	.641*	.631*	-.678*	.689*	.661*	0.0602435	.715**	-0.00451246	-0.00204769	-0.021464	.720**	0.0130309	.636*	0.551188	.641*	-0.569266	0.491153	0.523151	-0.422366	.592*	0.011974	-.670*	.664*	.757**	.740**	.654*	0.357668	.617*	0.346519	-.655*
Phenolic acids	Homovanillic acid; 4-Hydroxy-3-methoxyphenylacetic acid	-.692*	0.416193	0.21982	.837**	0.534975	0.394637	0.468019	0.164651	.635*	0.511284	.682*	0.520932	-0.558811	0.032841	0.0312599	0.0198034	.676*	.764**	.758**	.690*	-.609*	.689*	.650*	-0.430715	.622*	-0.55526	-0.468257	-0.472823	0.3165	-0.470179	0.550577	.712**	.694*	-0.120679	.708**	0.214043	0.0285704	0.241663	-0.174037	-.785**	.831**	.784**	.643*	0.317545	0.141025	0.187492	.601*	-.738**
Phenolic acids	3,4-Dimethoxycinnamic acid	-.801**	0.470881	0.239878	.766**	0.536972	.608*	0.513634	0.260612	0.530394	0.391424	0.560061	0.45781	-0.514005	0.0237781	0.0250431	-0.00889081	0.56021	.731**	.730**	0.502559	-0.538229	0.525823	.631*	-0.286759	.635*	-0.440182	-0.303174	-0.342891	0.507534	-0.35145	0.389017	0.405458	.710**	-0.119857	.616*	0.182104	0.264262	0.111406	-0.0132827	-.682*	.690*	.687*	.583*	0.30167	-0.00423211	0.154071	0.146613	-0.512445
Phenolic acids	Methyl ferulate	-.818**	0.463114	0.222733	.813**	.591*	.681*	0.539267	0.296199	.613*	0.488177	.611*	0.507169	-.581*	-0.0187535	-0.00100986	-0.105738	.661*	.730**	.716**	0.507728	-0.454792	.599*	.740**	-0.275987	.664*	-0.457787	-0.342882	-0.372815	0.486574	-0.386073	0.508786	0.499257	.819**	-0.135671	.685*	0.184642	0.20044	0.159953	0.128301	-.680*	.759**	.743**	.633*	0.215299	0.134239	0.207394	0.0911094	-.583*
Phenolic acids	1-O-Salicyl-D-glucose	.826**	-.637*	-0.439946	-.819**	-.739**	-0.527788	-.817**	-0.564685	-.581*	-.617*	-.808**	-.682*	.761**	0.385327	0.383892	0.409355	-.840**	-.629*	-.779**	-0.542082	.752**	-.687*	-.791**	0.172855	-.707*	0.260431	0.227933	0.24724	-0.52772	0.248306	-.761**	-.668*	-.781**	0.509678	-.651*	-0.458883	0.41423	-0.401984	-0.0541271	.732**	-.792**	-.788**	-.852**	-0.520084	-0.460555	-0.534439	-0.249104	.703*
Phenolic acids	4-O-Glucosyl-4-hydroxybenzoic acid	.801**	-.633*	-0.445605	-.797**	-.710**	-0.467775	-.786**	-0.51524	-0.560075	-.612*	-.792**	-.670*	.730**	0.378689	0.380431	0.390163	-.818**	-.608*	-.754**	-0.532993	.747**	-.669*	-.763**	0.135985	-.674*	0.214933	0.183789	0.197696	-0.512018	0.205489	-.740**	-.653*	-.742**	0.505664	-.639*	-0.419312	0.421776	-0.417601	-0.034656	.739**	-.772**	-.768**	-.837**	-0.504132	-0.44846	-0.521452	-0.284562	.692*
Phenolic acids	Salicylic acid-2-O-glucoside	.737**	-.674*	-0.52346	-.934**	-.841**	-.656*	-.876**	-0.563328	-.679*	-.700*	-.923**	-.834**	.880**	0.425512	0.390795	0.413848	-.914**	-.691*	-.900**	-.627*	.624*	-.785**	-.856**	0.261536	-.815**	0.305322	0.317646	0.330293	-.623*	0.30496	-.831**	-.748**	-.860**	0.538793	-.657*	-0.561441	0.371491	-0.464482	-0.223202	.701*	-.933**	-.862**	-.958**	-.576*	-.581*	-.651*	-0.271119	.729**
Phenolic acids	5-O-Caffeoylshikimic acid	0.29415	-0.380978	-0.348327	-0.550875	-0.392711	-0.305581	-0.43666	-0.0734231	-0.567395	-.605*	-.695*	-.750**	0.549538	0.224277	0.205037	0.130705	-.614*	-0.2018	-0.459818	-0.568264	-0.0617161	-.587*	-0.312798	-0.00763589	-0.489817	-0.0563458	0.0588178	0.0452782	-0.385055	-0.0158305	-.615*	-.682*	-0.477182	0.266481	0.0522501	-0.350204	0.110583	-0.47137	-0.115723	0.177383	-.633*	-.579*	-0.510483	-0.199389	-0.345474	-0.36945	-0.249625	0.457773
Phenolic acids	Dihydrocaffeoylglucose	-.639*	0.411552	0.237098	.868**	.785**	.695*	.690*	0.297244	.644*	.592*	.837**	.730**	-.730**	-0.219201	-0.18302	-0.369214	.835**	0.533081	.836**	0.573806	-0.524934	.686*	.806**	-0.236942	.726**	-0.334621	-0.266745	-0.300754	0.339637	-0.283174	.825**	.744**	.890**	-0.279774	.623*	0.507156	-0.180491	0.286966	0.211647	-.690*	.883**	.752**	.828**	0.40808	0.446861	0.453471	0.113891	-.596*
Phenolic acids	Cryptochlorogenic acid	0.200051	-0.152458	-0.103896	-0.380904	-0.513697	-0.501862	-0.463607	-0.372872	-0.439163	-0.380944	-0.534514	-0.480995	0.349689	0.0509217	0.0208684	0.285092	-0.451839	-0.123218	-0.532611	-0.399726	0.502826	-0.49051	-0.495861	0.146709	-.594*	0.185612	0.151161	0.185778	-0.125469	0.109349	-0.504238	-0.390637	-0.569399	-0.0208635	-0.241831	-.690*	0.34769	-0.287971	-0.218571	0.24303	-0.425108	-0.338534	-0.426435	-0.39226	-0.4046	-0.363124	0.138627	0.102837
Phenolic acids	Chlorogenic acid	0.235107	-0.284157	-0.253306	-0.549006	-.677*	-.637*	-.589*	-0.37019	-0.519641	-0.492559	-.711**	-.693*	0.539659	0.177038	0.143975	0.370841	-.610*	-0.13582	-.656*	-0.495165	0.457428	-.607*	-.579*	0.0863351	-.715**	0.103616	0.0960568	0.133496	-0.262869	0.0355503	-.681*	-0.499711	-.681*	0.122575	-0.249264	-.800**	0.381718	-0.38595	-0.331967	0.271308	-.596*	-0.477985	-.603*	-0.499861	-0.531998	-0.51305	0.0952013	0.234864
Phenolic acids	1-O-Sinapoyl-D-glucose	.704*	-.588*	-0.430657	-.832**	-.798**	-0.555052	-.689*	-0.390836	-0.451135	-0.503052	-.729**	-.620*	.731**	0.378251	0.400045	0.428384	-.780**	-0.526237	-.739**	-0.494814	.795**	-.629*	-.809**	0.0389799	-.684*	0.151778	0.0633839	0.0929527	-0.485774	0.0841585	-.728**	-0.50544	-.741**	0.488027	-.801**	-0.480799	0.420133	-0.38048	-0.160371	.796**	-.757**	-.725**	-.848**	-.616*	-0.464083	-0.569438	-0.30698	.688*
Phenolic acids	Sibiricose A3	.721**	-0.369375	-0.149758	-0.534672	-0.383983	-0.209283	-0.569475	-0.314966	-0.4937	-0.487447	-.612*	-0.481796	0.440374	0.159377	0.169245	0.183449	-.599*	-0.466104	-0.571326	-0.483637	.586*	-0.482355	-0.461742	0.170368	-0.450095	0.225215	0.183183	0.201267	-0.260187	0.22752	-0.534813	-.661*	-0.540446	0.261292	-0.291718	-0.255597	0.209388	-0.268658	0.282225	.600*	-0.550276	-0.566843	-0.531143	-0.276819	-0.128572	-0.217487	-0.206713	0.451866
Phenolic acids	1,3-O-Dicaffeoylquinic Acid (Cynarin)	0.527678	-0.519634	-0.421436	-.680*	-0.546232	-0.342935	-.727**	-.612*	-.614*	-.698*	-.726**	-.671*	.773**	0.559731	0.490983	0.403767	-.779**	-.657*	-.609*	-0.500813	0.238928	-.659*	-.684*	0.356631	-0.557936	0.308392	0.471917	0.435391	-0.559929	0.432104	-.660*	-.781**	-.607*	.627*	-0.465173	-0.3955	0.480457	-0.522318	-0.244786	0.485493	-.732**	-.685*	-.757**	-0.380355	-.648*	-.681*	-0.319206	.629*
Phenolic acids	4-O-(6'-O-Glucosylcaffeoylglucosyl)-4-hydroxybenzyl alcohol	.722**	-.576*	-0.409132	-.663*	-0.449621	-0.203308	-.600*	-0.249366	-.617*	-.661*	-.736**	-.650*	0.498474	0.134507	0.137658	0.105436	-.679*	-0.545809	-.646*	-.593*	.580*	-.644*	-0.546394	0.0491881	-0.562506	0.0950902	0.0841995	0.0691042	-0.434888	0.0956622	-.582*	-.662*	-.596*	0.268119	-0.368663	-0.176863	0.212184	-0.478829	0.149487	.647*	-.692*	-.709**	-.650*	-0.248162	-0.242064	-0.280961	-0.377393	0.571782
Phenolic acids	Syringoylcaffeoylquinic acid-D-glucose	0.318495	-0.377259	-0.333485	-.618*	-.715**	-.681*	-.619*	-0.398972	-.585*	-0.574366	-.749**	-.745**	.585*	0.194925	0.164374	0.370148	-.665*	-0.208982	-.685*	-0.544223	0.479162	-.682*	-.667*	0.0323535	-.789**	0.0714142	0.0647513	0.094914	-0.386926	0.00128116	-.694*	-0.490037	-.746**	0.148338	-0.336028	-.783**	0.376263	-0.480416	-0.40824	0.336359	-.647*	-0.554315	-.654*	-0.508755	-0.565422	-0.565803	0.0767537	0.287301
Phenolic acids	3,4,5-Trimethoxyphenyl-1-O-Glucoside	0.504219	-0.485121	-0.389362	-.665*	-.745**	-0.521696	-.739**	-0.485486	-0.526518	-.623*	-.768**	-.718**	.658*	0.431784	0.404885	0.527881	-.751**	-0.353816	-.712**	-0.478679	.665*	-.637*	-.784**	-0.0144074	-.713**	0.006268	0.00207117	0.0192572	-0.461158	-0.00516862	-.736**	-0.54243	-.730**	0.428925	-0.539717	-.671*	.595*	-0.551519	-0.344819	.612*	-.664*	-.588*	-.803**	-.591*	-.639*	-.705*	-0.0228638	0.380244
Phenolic acids	5-O-p-Coumaroylquinic acid	0.27052	0.0903005	0.232554	-0.214374	-0.245897	-0.293215	-0.267809	-0.45051	-0.240564	-0.268232	-0.170531	-0.125645	0.401161	0.493828	0.457982	0.512777	-0.402909	-0.22752	-0.113836	-0.144258	-0.00329546	-0.217905	-0.489565	0.229832	-0.213347	0.266433	0.339111	0.352996	-0.158006	0.350168	-0.334188	-0.41701	-0.378266	0.381527	-0.376007	-0.423205	0.403031	-0.209579	-0.324246	0.292126	-0.188134	-0.176197	-0.254864	-0.262177	-0.403888	-0.529836	0.176947	0.144378
Phenolic acids	Neochlorogenic acid(5-O-Caffeoylquinic acid)	0.174887	-0.274894	-0.268873	-0.372162	-0.547907	-0.477465	-0.507661	-0.367269	-0.437378	-0.487303	-.577*	-.577*	0.393631	0.17764	0.140645	0.39826	-0.510062	-0.0214726	-0.459941	-0.327314	0.394281	-0.50897	-0.529415	-0.0946583	-0.573563	-0.0717212	-0.0577869	-0.0450903	-0.209595	-0.105215	-.590*	-0.353072	-0.572955	0.0978974	-0.203527	-.618*	0.478378	-0.431073	-0.407707	0.181164	-0.4311	-0.354101	-0.496902	-0.312277	-0.575038	-0.464658	0.206668	0.131679
Phenolic acids	Chlorogenic acid methyl ester	0.56037	-.578*	-0.480671	-.625*	-.685*	-0.476272	-.774**	-.745**	-0.527625	-.634*	-.718**	-.649*	.735**	0.526632	0.514339	0.542874	-.778**	-0.418916	-.579*	-0.464172	.609*	-.689*	-.747**	0.101398	-.680*	0.141354	0.215667	0.213166	-0.52149	0.168711	-.734**	-0.575752	-.668*	0.558408	-0.530429	-.639*	.727**	-0.560572	-0.28176	0.453131	-.625*	-.647*	-.747**	-0.552994	-.712**	-.718**	-0.166535	.589*
Phenolic acids	p-Coumaroylcaffeoyltartaric acid	.798**	-.666*	-0.487276	-.865**	-.754**	-0.505703	-.750**	-0.514892	-0.521667	-.623*	-.749**	-.661*	.846**	0.565438	0.572494	0.48672	-.868**	-.657*	-.690*	-0.515678	.618*	-.676*	-.854**	0.0842107	-.663*	0.169219	0.170049	0.175157	-.646*	0.183328	-.748**	-.621*	-.743**	.688*	-.803**	-0.410677	0.473065	-0.490968	-0.217016	.800**	-.794**	-.801**	-.890**	-.578*	-0.550652	-.693*	-0.363521	.797**
Phenolic acids	Anisic acid-O-feruloyl glucoside	.602*	-0.508021	-0.376485	-0.554665	-.613*	-0.360914	-.715**	-0.541269	-0.389598	-0.473289	-.637*	-0.521862	0.551974	0.35935	0.354215	0.441843	-.640*	-0.391604	-.607*	-0.334608	.760**	-0.496468	-.636*	0.0541135	-0.536558	0.102347	0.0718616	0.0879425	-0.348422	0.0992833	-.626*	-0.464057	-.585*	0.431952	-0.502521	-0.434467	0.54886	-0.347583	-0.0633813	0.56763	-0.546277	-0.534811	-.696*	-0.459709	-0.467334	-0.478069	-0.0911673	0.451613
Phenolic acids	4-Nitrophenol	-0.395294	0.408669	0.339571	.692*	.822**	.595*	.711**	0.555837	0.291997	0.414877	.655*	.618*	-.873**	-.790**	-.785**	-.740**	.767**	0.306383	.595*	0.366339	-0.473665	0.504174	.742**	-0.0846296	.593*	-0.0743145	-0.119246	-0.158033	0.489421	-0.0962427	.773**	0.523122	.609*	-.794**	.627*	.814**	-.718**	0.409917	0.42191	-0.548541	.622*	0.535531	.831**	.842**	.730**	.928**	0.145322	-0.54619
Saccharides and Alcohols	D-Glucosamine	-.616*	0.540379	0.408631	.694*	0.378988	0.372752	0.554975	0.270511	.915**	.789**	.825**	.774**	-0.43448	0.235641	0.277206	0.220563	.642*	.655*	.763**	.825**	-0.378435	.854**	0.496615	-0.328767	.770**	-0.374381	-0.405843	-0.37789	0.474029	-0.337642	0.501896	.759**	.710**	0.130658	0.160126	0.251266	0.131928	0.503124	-0.113709	-0.394705	.804**	.802**	0.528717	0.0749135	0.16035	0.100311	0.347519	-0.49469
Saccharides and Alcohols	D-Panthenol	-0.138548	0.123333	0.0941619	0.332389	-0.044931	-0.317687	-0.0459789	-0.147558	0.468806	0.46459	0.298376	0.261402	-0.1279	0.0649555	0.0532063	0.297723	0.268186	0.475583	0.243575	.661*	-0.182048	0.506992	0.21794	-0.254157	0.262125	-0.21324	-0.296666	-0.222611	0.205824	-0.211608	0.0788993	0.535094	0.112079	0.0204524	0.312716	0.040369	-0.118956	0.561613	-0.247215	-0.498845	0.374039	0.388139	0.167471	0.173443	0.0622765	0.183666	.912**	-0.364017
Saccharides and Alcohols	D-Saccharic acid*	-.769**	0.556276	0.360627	.828**	0.457991	0.532428	0.493251	0.233149	.806**	.682*	.694*	.629*	-0.562579	0.0968227	0.132748	0.109532	.688*	.812**	.690*	.669*	-0.237538	.759**	.656*	-0.324779	.684*	-0.46542	-0.450048	-0.430403	0.558092	-0.434497	0.494478	.653*	.783**	-0.0467086	0.518197	0.0335071	0.287771	0.33456	0.078706	-0.553864	.849**	.857**	.591*	0.0152439	0.150083	0.12984	0.324005	-.690*
Saccharides and Alcohols	Ribulose-5-phosphate	0.544884	-0.314007	-0.154948	-0.405767	-0.165127	-0.319917	-0.368864	-0.569185	-0.541646	-0.35249	-0.312367	-0.181435	0.296628	-0.159511	-0.206176	-0.169779	-0.334487	-.754**	-0.414438	-0.385611	0.268106	-0.480744	-0.392854	.662*	-0.427844	.770**	.797**	.776**	-0.317668	.769**	-0.135246	-0.407532	-0.446546	-0.0525438	-0.367451	-0.0270213	-0.163603	-0.0562735	0.119042	0.217866	-0.436662	-0.51053	-0.230072	0.0397683	-0.0453832	0.0346505	-0.218038	0.442349
Saccharides and Alcohols	D-Fructose-1,6-biphosphate	.629*	-.593*	-0.470949	-0.564246	-.590*	-0.510935	-.786**	-.711**	-0.442592	-0.363114	-.644*	-0.513166	0.501694	0.086034	0.0757798	0.147518	-0.509112	-0.554922	-.775**	-0.421079	.877**	-0.530186	-0.500863	0.36153	-.681*	0.403475	0.346757	0.384887	-0.44924	0.341713	-0.440574	-0.356213	-0.567635	0.219363	-0.346951	-0.511879	0.239996	-0.168289	0.135742	0.388551	-0.555474	-0.571264	-.609*	-0.519824	-0.229576	-0.271326	-0.0871115	0.396335
Saccharides and Alcohols	D-(+)-Trehalose*	.643*	-.624*	-0.501779	-.753**	-.602*	-0.434956	-.768**	-.657*	-.649*	-.681*	-.798**	-.729**	.828**	0.468531	0.44909	0.321058	-.826**	-.633*	-.656*	-.629*	0.382613	-.758**	-.631*	0.347681	-.671*	0.350333	0.477724	0.463169	-.601*	0.410995	-.721**	-.800**	-.646*	.584*	-0.404589	-0.498839	0.433039	-0.496437	-0.0618279	0.433952	-.782**	-.802**	-.750**	-0.47516	-0.543311	-.599*	-0.436665	.786**
Saccharides and Alcohols	Solatriose	-.806**	.762**	.603*	.923**	.655*	.579*	.691*	0.407509	.804**	.758**	.875**	.808**	-.749**	-0.0925481	-0.092228	-0.0625553	.849**	.718**	.770**	.751**	-0.477005	.895**	.709**	-0.204734	.816**	-0.329796	-0.339885	-0.326466	.646*	-0.285929	.720**	.719**	.824**	-0.264498	0.527184	0.280802	-0.0614458	0.48384	0.0575769	-0.545279	.938**	.975**	.768**	0.272237	0.359253	0.329333	0.470836	-.885**
Saccharides and Alcohols	D-Panose*	0.565791	-0.366984	-0.214366	-0.449684	-0.237133	-0.0502066	-0.525661	-0.255635	-.615*	-.663*	-.652*	-.616*	0.398677	0.200854	0.180915	0.0978708	-0.575352	-0.421339	-0.512997	-.588*	0.301905	-0.546642	-0.363828	0.109272	-0.452104	0.0557345	0.136443	0.116994	-0.382148	0.130339	-0.469312	-.744**	-0.449954	0.254934	-0.0214538	-0.265712	0.222283	-0.525821	0.195075	0.459889	-0.524788	-0.536308	-0.473291	-0.212923	-0.194077	-0.317452	-0.233075	0.31091
Saccharides and Alcohols	D(+)-Melezitose O-rhamnoside	-.759**	.901**	.798**	.713**	.628*	.603*	.703*	.599*	.632*	.772**	.683*	.741**	-.703*	-0.377725	-0.374921	-0.320182	.751**	0.508307	0.495718	0.442536	-0.32939	.751**	.770**	0.273023	.753**	0.151085	0.0853689	0.113898	.926**	0.128216	.586*	0.293035	.736**	-0.471559	0.505784	0.237258	-0.290339	.690*	0.540826	-0.374587	.662*	.793**	.721**	0.243929	0.57472	.581*	0.0316616	-.646*
Saccharides and Alcohols	D-(-)-Threose	-0.17563	.599*	.676*	0.225307	0.33757	0.179799	0.490929	0.36737	0.178735	0.444531	0.374006	0.481974	-0.401706	-0.48719	-0.437395	-0.402517	0.378894	0.0400393	0.127508	-0.0646893	0.078732	0.248304	0.309104	0.402919	0.207431	0.465118	0.304578	0.356344	0.500933	0.325957	0.394137	0.0628032	0.23252	-0.526039	0.0336054	-0.0041121	-0.42846	0.438633	0.547173	0.0566743	0.26579	0.283629	0.474127	-0.00732207	.613*	0.460539	-0.177769	-0.25653
Saccharides and Alcohols	N-Acetyl-D-glucosamine	0.183804	-0.0201621	0.0560895	-0.371194	-0.157245	-0.25916	-0.0615287	0.0264902	-0.308134	0.0137803	-0.245738	-0.0915975	0.0710388	-0.543076	-0.537647	-0.451003	-0.0953941	-0.45152	-0.487479	-0.443455	0.407235	-0.311981	-0.0781004	.663*	-0.334786	.754**	.620*	.651*	0.105288	.585*	-0.0519497	-0.292706	-0.26032	-0.421943	-0.228251	-0.12662	-0.449504	0.256172	0.455554	0.21115	-0.39625	-0.335664	-0.0841799	-0.11192	0.306682	0.34644	-0.458126	0.305305
Vitamin	Dehydroascorbic acid	-0.466092	.748**	.735**	0.261308	0.389616	0.290675	0.476901	0.443665	0.165567	0.406626	0.33006	0.427027	-0.348482	-0.361762	-0.40909	-0.338441	0.368319	0.0140022	0.124355	0.0532581	-0.354273	0.332187	0.379027	.655*	0.395388	0.575535	0.550211	0.562528	.674*	0.563688	0.318794	-0.169156	0.308005	-0.423191	0.179756	0.12342	-0.422996	0.522836	0.4076	-0.091283	0.178722	0.360545	0.413928	0.201404	0.409456	0.414793	-0.174886	-0.292974
Vitamin	Nicotinamide	0.506088	-0.485055	-0.386702	-.754**	-.860**	-.881**	-.786**	-.675*	-0.42395	-0.372926	-.676*	-0.561356	.814**	0.363055	0.302475	0.538361	-.743**	-0.481359	-.694*	-0.231854	0.416102	-0.537842	-.765**	0.372303	-.627*	0.484065	0.469065	0.506393	-0.332327	0.466013	-.792**	-0.486584	-.804**	0.441863	-.645*	-0.497602	0.296255	-0.022061	-0.431	0.320186	-.758**	-.649*	-.797**	-0.359724	-.637*	-0.47153	0.0920762	.669*
Vitamin	Pyridoxine	.713**	-.672*	-0.531067	-.880**	-.876**	-.743**	-.769**	-0.488641	-.625*	-.724**	-.848**	-.833**	.858**	0.494879	0.500319	0.554536	-.923**	-0.436158	-.717**	-.577*	0.565	-.789**	-.923**	-0.140632	-.845**	-0.0257299	-0.0389837	-0.0176339	-.687*	-0.0609916	-.865**	-0.564112	-.898**	0.535915	-.691*	-.634*	0.480039	-.620*	-0.484564	.657*	-.822**	-.813**	-.904**	-.588*	-.668*	-.763**	-0.0918341	.671*
Vitamin	4-Pyridoxic acid	.796**	-.757**	-.602*	-.914**	-.805**	-0.570071	-.834**	-0.534965	-.687*	-.778**	-.904**	-.842**	.853**	0.460166	0.453967	0.425433	-.932**	-.642*	-.805**	-.649*	.660*	-.828**	-.884**	0.0429627	-.820**	0.114108	0.130497	0.128495	-.710**	0.11248	-.822**	-.689*	-.843**	0.569887	-.692*	-0.505872	0.468061	-.631*	-0.256999	.746**	-.888**	-.885**	-.942**	-0.56167	-.607*	-.696*	-0.325679	.764**
	p≤0.05, ** p≤0.01
[truncated: 64 more columns]

## Sheet: Table S5-B
	Table S5-B Correlation analysis of pepper quality and DEMs at mature red stage.
Class		AsA	DHA	AsA+DHA	N-Fruit	Fruit weight	Fruit dry weight	Fruit length	Fruit shape index	L-Aspartic Acid	L-Glutamine	L-Lysine	L-Methionine	L-Histidine	L-Arginine	N,N-Dimethylglycine*	5-Oxo-L-Proline	Pipecolic acid	Cycloleucine	2,3-Dimethylsuccinic acid	L-threo-3-Methylaspartate	N-Acetyl-L-Aspartic Acid	N-Monomethyl-L-arginine	2,6-Diaminooimelic acid	N-Acetyl-L-methionine	L-Lysine-Butanoic Acid	γ-Glu-Cys	L-Glutamine-O-glycoside	N-Formyl-L-Methionine	N-Acetyl-L-glutamic acid	L-Leucyl-L-Leucine	L-Isoleucyl-L-Aspartate	L-Valyl-L-Phenylalanine	L-Homocystine	L-Saccharopine	L-Leucyl-L-phenylalanine	L-Phenylalanyl-L-phenylalanine	S-(5'-Adenosy)-L-homocysteine	S-Adenosyl-L-methionine	L-Aspartic acid-O-diglucoside	L-Glycyl-L-phenylalanine	L-Valyl-L-Leucine	γ-Aminobutyric acid*	2-Picolinic acid*	6-Aminocaproic acid	3-Ureidopropionic Acid	2,2-Dimethylsuccinic acid	2-Hydroxyhexadecanoic acid	6-Hydroxyhexanoic acid
	AsA	1	0.0443967	.967**	-.797**	-.851**	-.776**	-.827**	-0.432395	-.864**	-.636*	-0.553063	-.815**	-.641*	-.687*	-.788**	-.914**	-.931**	-0.452828	0.472575	-.834**	-.662*	-.759**	-.630*	-.843**	-.703*	-0.25793	-.796**	0.368811	.756**	0.272311	0.512088	0.320819	.591*	.771**	0.400344	0.394882	-0.572239	-.726**	-0.268123	0.213791	0.178321	-.782**	-.596*	-0.439924	-.803**	-.841**	0.390243	.641*
	DHA	0.0443967	1	0.297408	0.209571	-0.0704625	-0.0225736	0.106447	0.270861	0.192984	0.570418	.619*	0.176923	0.43772	0.415236	0.152034	0.0809846	0.0873442	.604*	-0.411206	0.154334	0.320126	0.314104	0.406645	0.171547	0.386582	0.119642	0.481995	0.214508	0.0331778	0.297316	0.358838	0.244679	0.234863	-0.127128	0.265884	0.245734	-0.370714	0.0960669	0.0156335	0.342712	0.321003	0.143619	0.375773	0.557433	0.229503	0.266355	-.581*	0.0815234
	AsA+DHA	.967**	0.297408	1	-.708**	-.831**	-.748**	-.764**	-0.344173	-.777**	-0.462466	-0.370835	-.734**	-0.500534	-0.550751	-.714**	-.853**	-.867**	-0.278775	0.346788	-.758**	-0.55073	-.645*	-0.498569	-.762**	-0.572903	-0.215996	-.638*	0.407165	.731**	0.336055	.581*	0.368992	.625*	.704*	0.4504	0.440042	-.641*	-.669*	-0.252257	0.291703	0.252269	-.711**	-0.473481	-0.278299	-.709**	-.736**	0.224701	.633*
	N-Fruit	-.797**	0.209571	-.708**	1	.789**	.780**	.954**	0.479623	.939**	.798**	.762**	.767**	.905**	.899**	.981**	.856**	.782**	.645*	-.788**	.857**	.814**	.884**	.843**	.842**	.847**	.619*	.796**	-.607*	-0.429388	-0.36095	-0.283769	-0.346925	-0.507089	-.773**	-0.502167	-0.431116	0.473075	.700*	0.487727	-0.124642	-0.118786	.977**	.919**	.641*	.940**	.807**	-.606*	-.693*
	Fruit weight	-.851**	-0.0704625	-.831**	.789**	1	.863**	.903**	0.0631526	.828**	0.524459	0.437076	.782**	.654*	.593*	.772**	.912**	.894**	0.270468	-0.484015	.701*	.707*	.693*	.612*	.615*	.666*	0.0618375	.764**	-0.435376	-0.566703	-0.370327	-.636*	-0.390624	-.701*	-.634*	-0.536151	-0.442652	0.548617	.645*	0.102888	-0.284291	-0.272231	.740**	.594*	0.313363	.706*	.791**	-0.466805	-.620*
	Fruit dry weight	-.776**	-0.0225736	-.748**	.780**	.863**	1	.800**	-0.0270091	.757**	0.455281	0.425946	.639*	.604*	0.527313	.782**	.911**	.854**	0.296553	-0.282974	.725**	0.495381	.689*	0.492704	.738**	.580*	0.225927	.710**	-0.560126	-0.417879	-0.472767	-.627*	-0.535639	-.735**	-.732**	-.617*	-0.569266	.775**	.585*	0.258403	-0.337892	-0.361609	.770**	.743**	0.268799	.690*	.653*	-0.37063	-0.569491
	Fruit length	-.827**	0.106447	-.764**	.954**	.903**	.800**	1	0.382016	.942**	.745**	.673*	.853**	.861**	.839**	.948**	.883**	.839**	0.512341	-.736**	.812**	.831**	.877**	.808**	.756**	.854**	0.432825	.781**	-.586*	-0.534287	-0.344183	-0.39338	-0.321505	-0.564198	-.673*	-0.505326	-0.422491	0.45384	.766**	0.367867	-0.139817	-0.124756	.932**	.812**	.586*	.895**	.872**	-.619*	-.621*
	Fruit shape index	-0.432395	0.270861	-0.344173	0.479623	0.0631526	-0.0270091	0.382016	1	0.51647	.653*	.594*	0.468102	0.500933	.704*	0.48499	0.244661	0.282359	.580*	-.630*	0.538823	0.465789	0.558942	0.525082	0.563121	0.571667	.656*	0.336634	-0.179241	-0.382123	0.0249699	0.230023	0.109068	0.0631367	-0.372871	0.0230277	-0.0643898	-0.113628	0.564451	0.502112	0.139766	0.191258	0.516875	0.383254	.658*	.602*	0.544308	-0.337541	-0.259602
Amino acids	L-Aspartic Acid	-.864**	0.192984	-.777**	.939**	.828**	.757**	.942**	0.51647	1	.823**	.734**	.884**	.863**	.901**	.927**	.903**	.897**	.615*	-.755**	.936**	.854**	.901**	.849**	.828**	.847**	0.479514	.857**	-0.565936	-.581*	-0.387636	-0.453115	-0.377528	-.634*	-.799**	-0.515968	-0.488782	0.474304	.856**	0.505383	-0.249882	-0.225465	.914**	.807**	.585*	.953**	.921**	-.617*	-.653*
Amino acids	L-Glutamine	-.636*	0.570418	-0.462466	.798**	0.524459	0.455281	.745**	.653*	.823**	1	.977**	.830**	.915**	.942**	.786**	.621*	.631*	.903**	-.836**	.790**	.771**	.906**	.907**	.784**	.909**	0.491979	.840**	-0.385041	-0.522677	0.108315	0.0229024	0.131192	-0.18922	-0.510353	-0.0302738	-0.0118789	0.0255423	.683*	0.401058	0.235864	0.237853	.780**	.736**	.899**	.865**	.839**	-0.561829	-0.380923
Amino acids	L-Lysine	-0.553063	.619*	-0.370835	.762**	0.437076	0.425946	.673*	.594*	.734**	.977**	1	.735**	.901**	.896**	.746**	0.548452	0.527852	.957**	-.791**	.715**	.708*	.866**	.888**	.771**	.874**	0.525454	.793**	-0.357976	-0.454931	0.211885	0.161177	0.210771	-0.0580836	-0.44894	0.0740067	0.106161	0.000594186	0.540226	0.379875	0.364072	0.355891	.745**	.757**	.916**	.820**	.723**	-0.519848	-0.313454
Amino acids	L-Methionine	-.815**	0.176923	-.734**	.767**	.782**	.639*	.853**	0.468102	.884**	.830**	.735**	1	.775**	.791**	.799**	.759**	.832**	.616*	-.645*	.810**	.700*	.882**	.806**	.765**	.829**	0.26726	.816**	-0.532482	-.786**	-0.0448475	-0.352361	-0.0378281	-0.480651	-0.503458	-0.220262	-0.185173	0.279401	.879**	0.342366	0.029926	0.0449567	.783**	.585*	.677*	.827**	.952**	-0.465058	-0.428621
Amino acids	L-Histidine	-.641*	0.43772	-0.500534	.905**	.654*	.604*	.861**	0.500933	.863**	.915**	.901**	.775**	1	.947**	.907**	.700*	.640*	.785**	-.875**	.823**	.842**	.903**	.883**	.738**	.909**	0.541303	.787**	-0.454809	-0.367972	-0.0659193	-0.0368524	-0.0635656	-0.27679	-.585*	-0.190823	-0.177246	0.141272	.626*	0.486389	0.112232	0.125091	.891**	.872**	.825**	.876**	.784**	-.617*	-0.458021
Amino acids	L-Arginine	-.687*	0.415236	-0.550751	.899**	.593*	0.527313	.839**	.704*	.901**	.942**	.896**	.791**	.947**	1	.883**	.707*	.673*	.787**	-.889**	.869**	.854**	.930**	.879**	.796**	.933**	.615*	.776**	-0.457933	-0.416064	-0.148739	-0.0835549	-0.0852521	-0.317543	-.637*	-0.255118	-0.258174	0.146791	.735**	0.514455	0.024859	0.0413669	.880**	.824**	.824**	.935**	.847**	-.599*	-0.490088
Amino acids and derivatives	N,N-Dimethylglycine*	-.788**	0.152034	-.714**	.981**	.772**	.782**	.948**	0.48499	.927**	.786**	.746**	.799**	.907**	.883**	1	.821**	.762**	.626*	-.761**	.873**	.752**	.892**	.814**	.849**	.830**	.642*	.747**	-.665*	-0.456583	-0.328711	-0.262345	-0.328363	-0.497137	-.735**	-0.46712	-0.428223	0.47046	.743**	0.574102	-0.0982928	-0.0883375	.997**	.907**	.664*	.918**	.808**	-0.552497	-.646*
Amino acids and derivatives	5-Oxo-L-Proline	-.914**	0.0809846	-.853**	.856**	.912**	.911**	.883**	0.244661	.903**	.621*	0.548452	.759**	.700*	.707*	.821**	1	.969**	0.413122	-0.473187	.845**	.740**	.791**	.644*	.790**	.736**	0.24065	.840**	-0.41817	-0.563102	-0.462532	-.626*	-0.501397	-.724**	-.833**	-.587*	-0.562875	.666*	.712**	0.265233	-0.361889	-0.347261	.806**	.743**	0.371347	.833**	.824**	-0.545666	-.619*
Amino acids and derivatives	Pipecolic acid	-.931**	0.0873442	-.867**	.782**	.894**	.854**	.839**	0.282359	.897**	.631*	0.527852	.832**	.640*	.673*	.762**	.969**	1	0.397897	-0.4371	.846**	.687*	.770**	.626*	.775**	.699*	0.14838	.864**	-0.397993	-.676*	-0.410377	-.680*	-0.452826	-.755**	-.797**	-0.54087	-0.533048	.618*	.801**	0.247027	-0.370298	-0.3525	.744**	.628*	0.36255	.794**	.885**	-0.51001	-.596*
Amino acids and derivatives	Cycloleucine	-0.452828	.604*	-0.278775	.645*	0.270468	0.296553	0.512341	.580*	.615*	.903**	.957**	.616*	.785**	.787**	.626*	0.413122	0.397897	1	-.707*	.626*	.603*	.737**	.859**	.721**	.726**	0.566699	.707*	-0.328435	-0.450715	0.293806	0.262445	0.249688	0.0565092	-0.403439	0.178948	0.223353	0.00311022	0.40612	0.432476	0.425213	0.422359	.631*	.677*	.824**	.741**	0.56222	-0.431675	-0.269814
Amino acids and derivatives	2,3-Dimethylsuccinic acid	0.472575	-0.411206	0.346788	-.788**	-0.484015	-0.282974	-.736**	-.630*	-.755**	-.836**	-.791**	-.645*	-.875**	-.889**	-.761**	-0.473187	-0.4371	-.707*	1	-.657*	-.828**	-.707*	-.861**	-0.526474	-.759**	-0.573456	-.644*	0.386192	0.236342	0.0865007	-0.0598158	0.00626895	0.177603	0.472989	0.186987	0.117652	0.0891477	-0.543396	-0.441752	-0.0831343	-0.105634	-.745**	-.675*	-.733**	-.759**	-.682*	.586*	0.551836
Amino acids and derivatives	L-threo-3-Methylaspartate	-.834**	0.154334	-.758**	.857**	.701*	.725**	.812**	0.538823	.936**	.790**	.715**	.810**	.823**	.869**	.873**	.845**	.846**	.626*	-.657*	1	.729**	.867**	.736**	.864**	.778**	0.498423	.793**	-0.529095	-0.512932	-0.361405	-0.43304	-0.36901	-.624*	-.827**	-0.444175	-0.514386	0.473914	.815**	.620*	-0.294189	-0.269518	.866**	.767**	0.573206	.900**	.845**	-0.424786	-.593*
Amino acids and derivatives	N-Acetyl-L-Aspartic Acid	-.662*	0.320126	-0.55073	.814**	.707*	0.495381	.831**	0.465789	.854**	.771**	.708*	.700*	.842**	.854**	.752**	.740**	.687*	.603*	-.828**	.729**	1	.767**	.853**	0.547394	.832**	0.351806	.741**	-0.242652	-0.428448	-0.212621	-0.20655	-0.202847	-0.341078	-.603*	-0.295853	-0.247812	0.173574	.580*	0.326819	-0.088193	-0.0301958	.724**	.704*	0.553306	.841**	.751**	-.755**	-0.449871
Amino acids and derivatives	N-Monomethyl-L-arginine	-.759**	0.314104	-.645*	.884**	.693*	.689*	.877**	0.558942	.901**	.906**	.866**	.882**	.903**	.930**	.892**	.791**	.770**	.737**	-.707*	.867**	.767**	1	.834**	.871**	.967**	0.507888	.788**	-0.550531	-0.568477	-0.101368	-0.187078	-0.0555796	-0.381038	-0.573338	-0.248254	-0.241529	0.29735	.798**	0.433228	0.0782312	0.0770473	.892**	.818**	.811**	.941**	.892**	-0.527116	-0.370645
Amino acids and derivatives	2,6-Diaminooimelic acid	-.630*	0.406645	-0.498569	.843**	.612*	0.492704	.808**	0.525082	.849**	.907**	.888**	.806**	.883**	.879**	.814**	.644*	.626*	.859**	-.861**	.736**	.853**	.834**	1	.715**	.827**	0.548649	.802**	-0.518715	-0.559514	-0.014732	-0.0547864	-0.0229496	-0.252659	-0.537145	-0.16674	-0.0456121	0.194655	.629*	0.460513	0.165392	0.182838	.799**	.764**	.719**	.894**	.759**	-.640*	-0.488862
Amino acids and derivatives	N-Acetyl-L-methionine	-.843**	0.171547	-.762**	.842**	.615*	.738**	.756**	0.563121	.828**	.784**	.771**	.765**	.738**	.796**	.849**	.790**	.775**	.721**	-0.526474	.864**	0.547394	.871**	.715**	1	.770**	.590*	.770**	-.581*	-.612*	-0.166948	-0.2476	-0.1795	-0.432841	-.728**	-0.305433	-0.297327	0.531482	.708*	0.473818	-0.00591638	-0.0186567	.867**	.778**	.665*	.885**	.772**	-0.318121	-0.556835
Amino acids and derivatives	L-Lysine-Butanoic Acid	-.703*	0.386582	-0.572903	.847**	.666*	.580*	.854**	0.571667	.847**	.909**	.874**	.829**	.909**	.933**	.830**	.736**	.699*	.726**	-.759**	.778**	.832**	.967**	.827**	.770**	1	0.427685	.762**	-0.385494	-0.512074	-0.00195653	-0.0745341	0.065895	-0.247915	-0.477724	-0.141845	-0.125221	0.123897	.699*	0.287568	0.174807	0.182055	.824**	.764**	.850**	.896**	.864**	-.581*	-0.301069
Amino acids and derivatives	γ-Glu-Cys	-0.25793	0.119642	-0.215996	.619*	0.0618375	0.225927	0.432825	.656*	0.479514	0.491979	0.525454	0.26726	0.541303	.615*	.642*	0.24065	0.14838	0.566699	-0.573456	0.498423	0.351806	0.507888	0.548649	.590*	0.427685	1	0.200115	-.627*	-0.0666066	-0.255706	0.221293	-0.213368	-0.0445224	-0.460386	-0.275979	-0.254715	0.277815	0.380807	.787**	0.0460142	0.052118	.681*	.698*	0.483455	.630*	0.26727	-0.29588	-0.39752
Amino acids and derivatives	L-Glutamine-O-glycoside	-.796**	0.481995	-.638*	.796**	.764**	.710**	.781**	0.336634	.857**	.840**	.793**	.816**	.787**	.776**	.747**	.840**	.864**	.707*	-.644*	.793**	.741**	.788**	.802**	.770**	.762**	0.200115	1	-0.305842	-.584*	-0.123633	-0.377615	-0.180754	-0.511765	-.721**	-0.283637	-0.226184	0.329957	.656*	0.193038	-0.0731633	-0.0789517	.724**	.695*	.599*	.794**	.857**	-.592*	-.596*
Amino acids and derivatives	N-Formyl-L-Methionine	0.368811	0.214508	0.407165	-.607*	-0.435376	-0.560126	-.586*	-0.179241	-0.565936	-0.385041	-0.357976	-0.532482	-0.454809	-0.457933	-.665*	-0.41817	-0.397993	-0.328435	0.386192	-0.529095	-0.242652	-0.550531	-0.518715	-.581*	-0.385494	-.627*	-0.305842	1	0.250866	0.407149	0.334537	0.311833	0.530111	0.364507	0.55011	0.413126	-0.553247	-.599*	-.582*	0.172136	0.226329	-.677*	-0.562171	-0.278129	-.600*	-0.436033	0.0613815	0.487461
Amino acids and derivatives	N-Acetyl-L-glutamic acid	.756**	0.0331778	.731**	-0.429388	-0.566703	-0.417879	-0.534287	-0.382123	-.581*	-0.522677	-0.454931	-.786**	-0.367972	-0.416064	-0.456583	-0.563102	-.676*	-0.450715	0.236342	-0.512932	-0.428448	-0.568477	-0.559514	-.612*	-0.512074	-0.0666066	-.584*	0.250866	1	-0.178716	0.247625	-0.0715035	0.228968	0.324743	-0.0452611	-0.0800591	-0.333061	-.623*	-0.158129	-0.174419	-0.226957	-0.453883	-0.240432	-0.384665	-0.564457	-.674*	0.294099	0.202506
Amino acids and derivatives	L-Leucyl-L-Leucine	0.272311	0.297316	0.336055	-0.36095	-0.370327	-0.472767	-0.344183	0.0249699	-0.387636	0.108315	0.211885	-0.0448475	-0.0659193	-0.148739	-0.328711	-0.462532	-0.410377	0.293806	0.0865007	-0.361405	-0.212621	-0.101368	-0.014732	-0.166948	-0.00195653	-0.255706	-0.123633	0.407149	-0.178716	1	.732**	.932**	.796**	.632*	.966**	.961**	-.671*	-0.371516	-0.340182	.913**	.914**	-0.326872	-0.32905	0.362595	-0.277124	-0.193889	0.215648	0.572743
Amino acids and derivatives	L-Isoleucyl-L-Aspartate	0.512088	0.358838	.581*	-0.283769	-.636*	-.627*	-0.39338	0.230023	-0.453115	0.0229024	0.161177	-0.352361	-0.0368524	-0.0835549	-0.262345	-.626*	-.680*	0.262445	-0.0598158	-0.43304	-0.20655	-0.187078	-0.0547864	-0.2476	-0.0745341	0.221293	-0.377615	0.334537	0.247625	.732**	1	.707*	.949**	0.546692	.786**	.762**	-.687*	-0.49597	-0.0258632	.823**	.836**	-0.236496	-0.118393	0.341881	-0.266015	-0.419003	0.0563563	0.513246
Amino acids and derivatives	L-Valyl-L-Phenylalanine	0.320819	0.244679	0.368992	-0.346925	-0.390624	-0.535639	-0.321505	0.109068	-0.377528	0.131192	0.210771	-0.0378281	-0.0635656	-0.0852521	-0.328363	-0.501397	-0.452826	0.249688	0.00626895	-0.36901	-0.202847	-0.0555796	-0.0229496	-0.1795	0.065895	-0.213368	-0.180754	0.311833	-0.0715035	.932**	.707*	1	.754**	.713**	.883**	.908**	-.768**	-0.30921	-0.405166	.877**	.851**	-0.321577	-0.370191	0.415238	-0.24733	-0.146745	0.311078	0.548747
Amino acids and derivatives	L-Homocystine	.591*	0.234863	.625*	-0.507089	-.701*	-.735**	-0.564198	0.0631367	-.634*	-0.18922	-0.0580836	-0.480651	-0.27679	-0.317543	-0.497137	-.724**	-.755**	0.0565092	0.177603	-.624*	-0.341078	-0.381038	-0.252659	-0.432841	-0.247915	-0.0445224	-0.511765	0.530111	0.228968	.796**	.949**	.754**	1	.698*	.870**	.846**	-.717**	-.638*	-0.250609	.809**	.830**	-0.475499	-0.36765	0.129873	-0.465128	-0.554619	0.169639	.664*
Amino acids and derivatives	L-Saccharopine	.771**	-0.127128	.704*	-.773**	-.634*	-.732**	-.673*	-0.372871	-.799**	-0.510353	-0.44894	-0.503458	-.585*	-.637*	-.735**	-.833**	-.797**	-0.403439	0.472989	-.827**	-.603*	-0.573338	-0.537145	-.728**	-0.477724	-0.460386	-.721**	0.364507	0.324743	.632*	0.546692	.713**	.698*	1	.668*	.703*	-.683*	-.590*	-0.523493	0.554444	0.525293	-.732**	-.730**	-0.216495	-.729**	-.615*	0.499372	.776**
Amino acids and derivatives	L-Leucyl-L-phenylalanine	0.400344	0.265884	0.4504	-0.502167	-0.536151	-.617*	-0.505326	0.0230277	-0.515968	-0.0302738	0.0740067	-0.220262	-0.190823	-0.255118	-0.46712	-.587*	-0.54087	0.178948	0.186987	-0.444175	-0.295853	-0.248254	-0.16674	-0.305433	-0.141845	-0.275979	-0.283637	0.55011	-0.0452611	.966**	.786**	.883**	.870**	.668*	1	.931**	-.727**	-0.480836	-0.299613	.838**	.859**	-0.462026	-0.429339	0.234344	-0.404062	-0.346277	0.259554	.677*
Amino acids and derivatives	L-Phenylalanyl-L-phenylalanine	0.394882	0.245734	0.440042	-0.431116	-0.442652	-0.569266	-0.422491	-0.0643898	-0.488782	-0.0118789	0.106161	-0.185173	-0.177246	-0.258174	-0.428223	-0.562875	-0.533048	0.223353	0.117652	-0.514386	-0.247812	-0.241529	-0.0456121	-0.297327	-0.125221	-0.254715	-0.226184	0.413126	-0.0800591	.961**	.762**	.908**	.846**	.703*	.931**	1	-.672*	-0.514981	-0.41176	.905**	.901**	-0.426871	-0.396981	0.220556	-0.357292	-0.339874	0.227949	0.554185
Amino acids and derivatives	S-(5'-Adenosy)-L-homocysteine	-0.572239	-0.370714	-.641*	0.473075	0.548617	.775**	0.45384	-0.113628	0.474304	0.0255423	0.000594186	0.279401	0.141272	0.146791	0.47046	.666*	.618*	0.00311022	0.0891477	0.473914	0.173574	0.29735	0.194655	0.531482	0.123897	0.277815	0.329957	-0.553247	-0.333061	-.671*	-.687*	-.768**	-.717**	-.683*	-.727**	-.672*	1	0.384462	0.354635	-0.559231	-0.56315	0.479616	0.471773	-0.224197	0.445635	0.269485	-0.144805	-0.514463
Amino acids and derivatives	S-Adenosyl-L-methionine	-.726**	0.0960669	-.669*	.700*	.645*	.585*	.766**	0.564451	.856**	.683*	0.540226	.879**	.626*	.735**	.743**	.712**	.801**	0.40612	-0.543396	.815**	.580*	.798**	.629*	.708*	.699*	0.380807	.656*	-.599*	-.623*	-0.371516	-0.49597	-0.30921	-.638*	-.590*	-0.480836	-0.514981	0.384462	1	0.50665	-0.285777	-0.269765	.741**	0.549092	0.503759	.777**	.909**	-0.458096	-0.438529
Amino acids and derivatives	L-Aspartic acid-O-diglucoside	-0.268123	0.0156335	-0.252257	0.487727	0.102888	0.258403	0.367867	0.502112	0.505383	0.401058	0.379875	0.342366	0.486389	0.514455	0.574102	0.265233	0.247027	0.432476	-0.441752	.620*	0.326819	0.433228	0.460513	0.473818	0.287568	.787**	0.193038	-.582*	-0.158129	-0.340182	-0.0258632	-0.405166	-0.250609	-0.523493	-0.299613	-0.41176	0.354635	0.50665	1	-0.214487	-0.162647	.590*	.581*	0.285909	0.540022	0.287178	-0.276251	-0.294093
Amino acids and derivatives	L-Glycyl-L-phenylalanine	0.213791	0.342712	0.291703	-0.124642	-0.284291	-0.337892	-0.139817	0.139766	-0.249882	0.235864	0.364072	0.029926	0.112232	0.024859	-0.0982928	-0.361889	-0.370298	0.425213	-0.0831343	-0.294189	-0.088193	0.0782312	0.165392	-0.00591638	0.174807	0.0460142	-0.0731633	0.172136	-0.174419	.913**	.823**	.877**	.809**	0.554444	.838**	.905**	-0.559231	-0.285777	-0.214487	1	.987**	-0.0838689	-0.0579533	0.524559	-0.077991	-0.115724	0.0428953	0.472919
Amino acids and derivatives	L-Valyl-L-Leucine	0.178321	0.321003	0.252269	-0.118786	-0.272231	-0.361609	-0.124756	0.191258	-0.225465	0.237853	0.355891	0.0449567	0.125091	0.0413669	-0.0883375	-0.347261	-0.3525	0.422359	-0.105634	-0.269518	-0.0301958	0.0770473	0.182838	-0.0186567	0.182055	0.052118	-0.0789517	0.226329	-0.226957	.914**	.836**	.851**	.830**	0.525293	.859**	.901**	-0.56315	-0.269765	-0.162647	.987**	1	-0.0758842	-0.0610259	0.514108	-0.0619421	-0.103925	-0.0163073	0.485211
Organic acids	γ-Aminobutyric acid*	-.782**	0.143619	-.711**	.977**	.740**	.770**	.932**	0.516875	.914**	.780**	.745**	.783**	.891**	.880**	.997**	.806**	.744**	.631*	-.745**	.866**	.724**	.892**	.799**	.867**	.824**	.681*	.724**	-.677*	-0.453883	-0.326872	-0.236496	-0.321577	-0.475499	-.732**	-0.462026	-0.426871	0.479616	.741**	.590*	-0.0838689	-0.0758842	1	.910**	.672*	.919**	.794**	-0.533247	-.638*
Organic acids	2-Picolinic acid*	-.596*	0.375773	-0.473481	.919**	.594*	.743**	.812**	0.383254	.807**	.736**	.757**	.585*	.872**	.824**	.907**	.743**	.628*	.677*	-.675*	.767**	.704*	.818**	.764**	.778**	.764**	.698*	.695*	-0.562171	-0.240432	-0.32905	-0.118393	-0.370191	-0.36765	-.730**	-0.429339	-0.396981	0.471773	0.549092	.581*	-0.0579533	-0.0610259	.910**	1	.616*	.857**	.622*	-.653*	-0.506826
Organic acids	6-Aminocaproic acid	-0.439924	0.557433	-0.278299	.641*	0.313363	0.268799	.586*	.658*	.585*	.899**	.916**	.677*	.825**	.824**	.664*	0.371347	0.36255	.824**	-.733**	0.573206	0.553306	.811**	.719**	.665*	.850**	0.483455	.599*	-0.278129	-0.384665	0.362595	0.341881	0.415238	0.129873	-0.216495	0.234344	0.220556	-0.224197	0.503759	0.285909	0.524559	0.514108	.672*	.616*	1	.673*	.671*	-0.394971	-0.140138
Organic acids	3-Ureidopropionic Acid	-.803**	0.229503	-.709**	.940**	.706*	.690*	.895**	.602*	.953**	.865**	.820**	.827**	.876**	.935**	.918**	.833**	.794**	.741**	-.759**	.900**	.841**	.941**	.894**	.885**	.896**	.630*	.794**	-.600*	-0.564457	-0.277124	-0.266015	-0.24733	-0.465128	-.729**	-0.404062	-0.357292	0.445635	.777**	0.540022	-0.077991	-0.0619421	.919**	.857**	.673*	1	.846**	-.580*	-0.553077
Organic acids	2,2-Dimethylsuccinic acid	-.841**	0.266355	-.736**	.807**	.791**	.653*	.872**	0.544308	.921**	.839**	.723**	.952**	.784**	.847**	.808**	.824**	.885**	0.56222	-.682*	.845**	.751**	.892**	.759**	.772**	.864**	0.26727	.857**	-0.436033	-.674*	-0.193889	-0.419003	-0.146745	-0.554619	-.615*	-0.346277	-0.339874	0.269485	.909**	0.287178	-0.115724	-0.103925	.794**	.622*	.671*	.846**	1	-0.549848	-0.502871
Organic acids	2-Hydroxyhexadecanoic acid	0.390243	-.581*	0.224701	-.606*	-0.466805	-0.37063	-.619*	-0.337541	-.617*	-0.561829	-0.519848	-0.465058	-.617*	-.599*	-0.552497	-0.545666	-0.51001	-0.431675	.586*	-0.424786	-.755**	-0.527116	-.640*	-0.318121	-.581*	-0.29588	-.592*	0.0613815	0.294099	0.215648	0.0563563	0.311078	0.169639	0.499372	0.259554	0.227949	-0.144805	-0.458096	-0.276251	0.0428953	-0.0163073	-0.533247	-.653*	-0.394971	-.580*	-0.549848	1	0.231553
Organic acids	6-Hydroxyhexanoic acid	.641*	0.0815234	.633*	-.693*	-.620*	-0.569491	-.621*	-0.259602	-.653*	-0.380923	-0.313454	-0.428621	-0.458021	-0.490088	-.646*	-.619*	-.596*	-0.269814	0.551836	-.593*	-0.449871	-0.370645	-0.488862	-0.556835	-0.301069	-0.39752	-.596*	0.487461	0.202506	0.572743	0.513246	0.548747	.664*	.776**	.677*	0.554185	-0.514463	-0.438529	-0.294093	0.472919	0.485211	-.638*	-0.506826	-0.140138	-0.553077	-0.502871	0.231553	1
Organic acids	2-Hydroxycinnamic acid*	.865**	0.18301	.874**	-.770**	-.727**	-.601*	-.789**	-0.514981	-.817**	-.578*	-0.48771	-.785**	-.590*	-.640*	-.794**	-.714**	-.749**	-0.449982	.580*	-.748**	-.590*	-.644*	-.694*	-.751**	-0.553601	-0.479974	-.636*	.592*	.734**	0.295895	0.399303	0.332034	0.525965	.684*	0.425494	0.353976	-0.536687	-.733**	-0.493086	0.179586	0.134742	-.793**	-0.54306	-0.383441	-.763**	-.738**	0.342954	.739**
Organic acids	Trans-Citridic acid	-.795**	-0.320065	-.841**	.705*	.827**	.667*	.784**	0.224839	.753**	0.413833	0.312731	.713**	0.450053	0.493371	.686*	.739**	.757**	0.243391	-0.455578	.606*	0.555457	0.552164	.606*	.613*	0.477138	0.272146	.590*	-.643*	-.635*	-0.440121	-.623*	-0.402638	-.686*	-.586*	-.607*	-0.429194	.628*	.656*	0.222771	-0.31652	-0.308429	.675*	0.437911	0.167742	.682*	.678*	-0.268017	-.755**
Organic acids	Shikimic acid	-.825**	-0.350238	-.878**	0.575004	.845**	.832**	.685*	-0.00929574	.672*	0.266418	0.177091	.650*	0.31462	0.331975	0.56991	.841**	.861**	0.0883223	-0.0947728	.603*	0.419486	0.529133	0.381629	.613*	0.420624	0.0251986	0.568445	-0.488694	-.673*	-0.463394	-.787**	-0.504272	-.770**	-.604*	-.596*	-0.520294	.814**	.622*	0.12135	-0.418771	-0.410376	0.558786	0.397059	0.0163476	.587*	.627*	-0.216845	-0.506779
Nucleotides and derivatives	Adenine	.694*	-0.0498287	.651*	-.919**	-.789**	-.753**	-.889**	-0.303579	-.898**	-.636*	-0.568778	-.669*	-.785**	-.780**	-.891**	-.810**	-.742**	-0.463633	.747**	-.816**	-.772**	-.727**	-.760**	-.680*	-.666*	-0.537665	-.712**	.683*	0.269979	.591*	0.50351	0.541478	.710**	.789**	.712**	.611*	-0.54476	-.665*	-0.506035	0.40493	0.406457	-.873**	-.809**	-0.381611	-.846**	-.711**	0.505077	.803**
Nucleotides and derivatives	Uridine	-0.426534	0.430229	-0.297937	.690*	0.254648	0.227252	0.534311	.643*	.637*	.751**	.784**	0.455203	.737**	.768**	.648*	0.408862	0.341448	.854**	-.784**	.606*	.727**	.605*	.848**	.598*	.610*	.739**	0.56255	-0.315537	-0.31988	-0.00466314	0.222101	-0.0613252	0.00967021	-0.550658	-0.0479659	0.00327373	0.122355	0.344871	.614*	0.176528	0.223795	.652*	.717**	.598*	.755**	0.438356	-.578*	-0.418312
Nucleotides and derivatives	Inosine	0.318531	-0.562304	0.161042	-.646*	-0.317294	-0.274891	-.625*	-.591*	-.668*	-.855**	-.825**	-.697*	-.841**	-.838**	-.689*	-0.374933	-0.381792	-.729**	.784**	-.633*	-.647*	-.798**	-.769**	-0.527756	-.794**	-0.546269	-0.549941	0.440231	0.290837	-0.0792772	-0.165805	-0.12725	0.0726076	0.27708	0.00737853	0.0413313	0.132055	-.666*	-0.561064	-0.244455	-0.254285	-.683*	-.677*	-.840**	-.705*	-.683*	.590*	0.107857
Nucleotides and derivatives	Azathioprine	-.876**	0.0436189	-.826**	.797**	.777**	.738**	.782**	0.316514	.755**	.695*	.695*	.761**	.691*	.665*	.775**	.786**	.760**	.642*	-0.515585	.704*	.590*	.754**	.723**	.861**	.714**	0.316017	.794**	-0.451281	-.691*	0.000164647	-0.259717	-0.0412146	-0.369297	-.591*	-0.190962	-0.0753392	0.463406	0.506228	0.153899	0.125022	0.116627	.772**	.634*	0.574919	.776**	.714**	-0.263951	-.613*
Nucleotides and derivatives	5-Aminoimidazole ribonucleotide	0.562109	-0.354772	0.446745	-.743**	-0.432755	-0.366617	-.661*	-0.57308	-.664*	-.822**	-.870**	-.605*	-.848**	-.817**	-.726**	-0.513607	-0.428571	-.861**	.746**	-.636*	-.769**	-.771**	-.844**	-.683*	-.815**	-.578*	-.604*	0.264128	0.469	-0.230074	-0.275452	-0.180841	-0.0964033	0.411234	-0.138166	-0.168121	-0.0574763	-0.356735	-0.421503	-0.411644	-0.455482	-.727**	-.731**	-.790**	-.792**	-0.552308	0.506088	0.253729
Nucleotides and derivatives	2'-Deoxycytidine-5'-monophosphate	-0.509998	0.0416034	-0.476794	.729**	0.468185	.678*	.681*	0.341909	.616*	0.537304	0.548706	.595*	.605*	.585*	.796**	0.538375	0.48983	0.470642	-0.388216	.583*	0.284294	.724**	0.538445	.770**	.590*	.695*	0.427846	-.821**	-0.360624	-0.226766	-0.109505	-0.207262	-0.328902	-0.436296	-0.374926	-0.313503	0.521753	.623*	0.538409	0.0769407	0.0343664	.823**	.761**	0.558134	.683*	0.545937	-0.277655	-0.371348
Nucleotides and derivatives	7-Methylxanthine	.786**	0.151146	.790**	-.770**	-.673*	-.721**	-.753**	-0.432721	-.807**	-0.454932	-0.370312	-.587*	-.618*	-.654*	-.804**	-.804**	-.759**	-0.269485	0.446127	-.850**	-.618*	-.659*	-0.47998	-.694*	-0.565223	-0.505932	-0.513427	0.450613	0.407453	.587*	0.480907	.643*	.624*	.839**	.601*	.709**	-.650*	-.697*	-.660*	0.479265	0.413385	-.805**	-.704*	-0.273821	-.746**	-.641*	0.442177	0.556951
Nucleotides and derivatives	Thymidine	-0.270874	-0.108953	-0.286653	0.331697	-0.0604213	0.222438	0.117523	0.473086	0.307124	0.142611	0.138019	0.0176539	0.142126	0.288814	0.344041	0.235481	0.199559	0.231027	-0.138369	0.476104	0.0415543	0.188808	0.136843	0.495561	0.034464	.716**	0.0983521	-0.405455	0.0165741	-0.530859	-0.167984	-0.542804	-0.327146	-.643*	-0.457862	-0.556389	0.525903	0.285929	.717**	-0.439277	-0.428877	0.385796	0.403545	0.00904547	0.373975	0.0866871	0.0157791	-0.466172
Nucleotides and derivatives	Uridine 5'-monophosphate	0.464693	-0.0809955	0.423452	-0.384004	-0.367886	-0.482142	-0.375434	-0.239195	-0.521003	-0.360823	-0.260882	-0.529066	-0.187824	-0.327532	-0.381194	-0.485367	-.603*	-0.2322	0.151552	-0.503141	-0.11456	-0.413328	-0.329439	-0.559823	-0.247738	-0.21945	-0.526479	.592*	0.401146	0.451949	.623*	0.385416	.706*	0.511691	0.570034	0.504907	-0.522067	-.710**	-0.25315	0.418296	0.480104	-0.39096	-0.287508	-0.120387	-0.454186	-0.573024	0.123166	0.507771
Nucleotides and derivatives	2'-Deoxyinosine-5'-monophosphate	.866**	0.160167	.869**	-.657*	-.905**	-.737**	-.788**	-0.137174	-.733**	-0.502601	-0.415144	-.808**	-.600*	-0.524077	-.696*	-.790**	-.821**	-0.270674	0.401201	-.688*	-.578*	-.640*	-0.51586	-.600*	-.604*	0.018302	-.679*	0.31234	.699*	0.118978	0.499441	0.193221	0.538979	0.517535	0.261332	0.259655	-0.407044	-.619*	-0.139952	0.125566	0.0857709	-.666*	-0.433131	-0.374828	-.597*	-.759**	0.288359	0.485855
Nucleotides and derivatives	2-(Dimethylamino)guanosine	-0.172125	-0.367728	-0.258262	0.115611	-0.0574422	0.281419	0.00133029	0.106926	0.0800606	-0.125963	-0.108939	-0.0245197	-0.0221345	-0.028687	0.234795	0.0972848	0.0856291	-0.0391778	0.206093	0.295218	-0.286599	0.0276942	-0.146367	0.330497	-0.176645	0.456096	-0.126217	-0.39179	-0.0370603	-0.327548	-0.137075	-0.455237	-0.237318	-0.375738	-0.260578	-0.423095	0.548451	0.169833	.666*	-0.293713	-0.276647	0.269285	0.228029	-0.115949	0.0817832	-0.0805631	0.241064	-0.193369
Nucleotides and derivatives	Cyclic 3',5'-Adenylic acid	-0.00215302	0.497487	0.124791	0.152299	-0.206327	-0.238047	0.0415856	0.468089	0.00694662	0.463328	.582*	0.127909	0.358682	0.31195	0.162649	-0.169282	-0.201889	.659*	-0.370294	-0.00838708	0.156874	0.242803	0.385552	0.234386	0.329163	0.368241	0.138859	0.14167	-0.215035	.741**	.836**	.660*	.728**	0.169056	.697*	.714**	-0.453717	-0.136303	0.0934655	.871**	.893**	0.18347	0.229299	.678*	0.177762	0.0453747	-0.203088	0.177227
Free fatty acids	Punicic acid (9Z,11E,13Z-octadecatrienoic acid)	.629*	-0.340259	0.514734	-.813**	-.605*	-.705*	-.788**	-0.414477	-.846**	-.714**	-.668*	-.749**	-.741**	-.745**	-.833**	-.740**	-.737**	-.604*	0.566214	-.772**	-.643*	-.800**	-.770**	-.746**	-.688*	-.588*	-.717**	.640*	0.511442	0.363399	0.304666	0.432992	0.504255	.699*	0.47253	0.44781	-0.544114	-.800**	-.649*	0.155023	0.141696	-.833**	-.850**	-0.509276	-.838**	-.744**	.719**	0.429553
Free fatty acids	9-Hydroperoxy-10E,12,15Z-octadecatrienoic acid	-0.108165	.619*	0.0545764	0.175589	0.0771389	0.0659268	0.144346	0.168081	0.0464673	0.262578	0.319219	0.00392797	0.234409	0.214007	0.0916718	0.166886	0.0954104	0.217018	-0.146988	-0.0694489	0.238047	0.197785	0.0996016	0.110915	0.354086	-0.0674124	0.275922	0.478081	0.00152371	0.274097	0.355473	0.234972	0.350358	-0.0430232	0.244517	0.240312	-0.256393	-0.115449	-0.40905	0.387426	0.386337	0.0978828	0.253947	0.403013	0.0943506	0.15773	-0.501473	0.123187
Free fatty acids	7S,8S-DiHODE; (9Z,12Z)-(7S,8S)-Dihydroxyoctadeca-9,12-dienoic acid	-.912**	-0.0229044	-.877**	.770**	.822**	.734**	.781**	0.349382	.879**	.608*	0.510337	.776**	.591*	.652*	.734**	.880**	.915**	0.462061	-0.520879	.830**	.682*	.665*	.696*	.763**	.581*	0.269919	.828**	-0.473229	-.677*	-0.428472	-.653*	-0.465923	-.741**	-.833**	-0.554862	-0.486476	.632*	.724**	0.339198	-0.396043	-0.371758	.718**	0.566714	0.278582	.796**	.794**	-0.40241	-.777**
Free fatty acids	13S-Hydroxy-9Z,11E,15Z-octadecatrienoic acid	-0.529761	-0.133047	-0.540213	.681*	0.539161	0.517521	.680*	0.439399	.689*	0.34481	0.233315	0.399947	0.525263	.628*	.672*	.640*	0.562221	0.0630645	-0.504868	.663*	.611*	0.562963	0.352894	0.452568	0.543209	0.488168	0.313327	-0.413172	-0.0498192	-.741**	-0.451005	-.616*	-.597*	-.653*	-.733**	-.801**	0.42315	.629*	0.479888	-.577*	-0.540313	.675*	.597*	0.213595	.642*	0.555417	-0.43303	-0.491053
Free fatty acids	Ricinoleic acid	.610*	0.148975	.621*	-0.563613	-.606*	-.711**	-.630*	-0.138293	-.624*	-0.511568	-0.472831	-.773**	-0.528662	-0.487563	-.662*	-.594*	-.635*	-0.38674	0.23136	-.670*	-0.267936	-.721**	-0.479145	-.712**	-0.566623	-0.269589	-0.493466	.745**	.593*	0.0903515	0.391022	0.0869588	0.505825	0.331079	0.249105	0.246029	-0.495926	-.710**	-0.409906	0.00695103	0.0381916	-.662*	-0.492776	-0.452739	-.612*	-.647*	0.0288476	0.2343
Free fatty acids	1-Eicosanol	.597*	0.149192	.609*	-.586*	-.621*	-.725**	-.656*	-0.117314	-.630*	-0.505156	-0.473227	-.765**	-0.553995	-0.49362	-.686*	-.600*	-.624*	-0.383229	0.246018	-.659*	-0.30017	-.729**	-0.496856	-.694*	-.581*	-0.293832	-0.477068	.753**	.580*	0.0968111	0.362716	0.105826	0.48235	0.324777	0.253168	0.244985	-0.506493	-.695*	-0.433282	-0.0112015	0.013495	-.685*	-0.532578	-0.453442	-.623*	-.631*	0.0835091	0.211966
Free fatty acids	1-Linolenoyl-rac-glycerol-diglucoside	0.312677	0.305552	0.376732	0.0854273	-0.210251	-0.241492	0.0348255	0.162253	-0.151821	0.192891	0.293354	-0.118049	0.301085	0.201164	0.105065	-0.297541	-0.420714	0.214845	-0.334564	-0.196111	0.0594086	0.128286	0.0873353	-0.0930942	0.26694	0.26422	-0.184412	0.0649218	0.372258	0.44885	.747**	0.555335	.618*	0.402269	0.425918	0.444275	-.593*	-0.26229	-0.0745305	.649*	.623*	0.115897	0.182036	0.535865	-0.0237235	-0.11691	-0.0609641	0.26946
Glycerol ester	2-α-Linolenoyl-glycerol	-0.474179	.593*	-0.30197	.809**	0.426964	0.415904	.674*	0.511505	.666*	.837**	.887**	0.515438	.882**	.834**	.761**	0.514113	0.414848	.845**	-.846**	.597*	.726**	.712**	.828**	.653*	.756**	.615*	.708*	-0.286911	-0.205169	0.0548801	0.228381	0.0343196	-0.0146101	-0.527573	-0.0575335	0.0200336	0.0327462	0.326399	0.354164	0.281404	0.28033	.758**	.832**	.789**	.744**	0.551294	-.612*	-0.48438
Glycerol ester	1-α-Linolenoyl-glycerol	-0.389099	.596*	-0.219908	.735**	0.365433	0.423166	0.569686	0.350191	0.575547	.752**	.828**	0.422414	.779**	.706*	.679*	0.45105	0.355507	.834**	-.743**	0.514603	.587*	.594*	.781**	.618*	.603*	.582*	.697*	-0.338856	-0.142149	0.0431546	0.188914	-0.00437135	-0.0487223	-0.518657	-0.0834479	0.0432721	0.110587	0.217904	0.319798	0.257131	0.229224	.675*	.790**	.667*	.653*	0.432226	-0.512352	-0.537125
Glycerol ester	1-Oleoyl-Sn-Glycerol	.807**	0.124412	.803**	-.766**	-.758**	-.634*	-.790**	-0.366526	-.815**	-.668*	-.609*	-.831**	-.641*	-.673*	-.758**	-.720**	-.740**	-.580*	.597*	-.740**	-.632*	-.729**	-.795**	-.772**	-.653*	-0.387604	-.711**	.682*	.710**	0.1742	0.418022	0.14149	0.534623	0.555769	0.358196	0.205975	-0.486864	-.674*	-0.336837	0.0640428	0.0650933	-.749**	-0.539928	-0.449405	-.815**	-.747**	0.223897	.665*
Glycerol ester	2-Linoleoylglycerol-1,3-di-O-glucoside	0.367788	0.119016	0.381839	-0.380712	-0.440817	-0.535435	-0.439118	0.0513938	-0.498689	-0.36852	-0.338149	-.621*	-0.377607	-0.307273	-0.468353	-0.41345	-0.474964	-0.357305	0.164699	-0.528008	-0.22664	-0.488416	-0.486316	-0.464023	-0.307753	-0.220171	-0.391163	.738**	0.508588	0.128928	0.405148	0.196165	0.493857	0.266748	0.246599	0.201204	-0.502553	-0.570297	-0.525916	0.10031	0.114512	-0.453984	-0.375489	-0.179951	-0.474866	-0.429737	0.0755103	0.166591
LPC	LysoPC 14:0	.674*	-0.0123907	.641*	-.651*	-.828**	-0.550989	-.732**	-0.122797	-.694*	-0.526379	-0.429459	-.657*	-0.573205	-0.559762	-.588*	-.680*	-.689*	-0.288949	.629*	-0.557691	-.666*	-0.518703	-.592*	-0.437616	-0.554549	0.0266412	-.724**	0.30414	0.369171	0.260148	0.531206	0.173656	.596*	0.488967	0.427486	0.27469	-0.202693	-0.482706	0.0915571	0.244125	0.256426	-0.547857	-0.364354	-0.312994	-0.563901	-.702*	0.288745	.735**
LPC	LysoPC 17:2	-0.459272	0.235444	-0.37889	.681*	.618*	0.377611	.761**	0.343212	.605*	.586*	0.551295	0.543973	.715**	.684*	.636*	0.535085	0.440046	0.364633	-.694*	0.399381	.804**	.663*	.625*	0.348961	.797**	0.24661	0.465398	-0.156574	-0.263446	-0.0329892	0.0391936	0.0523743	-0.0640782	-0.226294	-0.142095	-0.0544727	-0.0469592	0.394499	0.0149452	0.190129	0.222143	.618*	0.57334	.598*	.622*	.601*	-.660*	-0.204458
LPC	LysoPC 17:1	-0.469011	-0.0820874	-0.469161	0.498184	.704*	0.358494	.700*	0.170975	0.571977	0.403323	0.268985	.691*	0.435047	0.442833	0.49637	0.465752	0.519345	0.08427	-0.526093	0.324526	0.550471	0.488939	0.503639	0.230086	0.529989	-0.0137832	0.430283	-0.405043	-0.453821	-0.17584	-0.380191	-0.0412024	-0.416002	-0.123489	-0.345109	-0.182597	0.0618235	.621*	-0.0662694	-0.0671832	-0.0630258	0.466015	0.221765	0.313861	0.454572	.683*	-0.395479	-0.364539
LPC	LysoPC 18:4	-.750**	0.184301	-.670*	.793**	.635*	0.558124	.774**	0.526628	.702*	.694*	.692*	.661*	.659*	.712**	.736**	.689*	.631*	.610*	-.580*	0.545991	.655*	.762**	.723**	.774**	.792**	0.461497	.664*	-0.360898	-.604*	-0.0118507	-0.0400987	0.0210663	-0.155016	-0.477296	-0.181559	-0.0376341	0.315469	0.499613	0.0865647	0.24251	0.242884	.750**	.661*	.649*	.792**	.689*	-0.497321	-0.46619
LPC	LysoPC 18:3	-0.355426	0.22463	-0.282402	.589*	0.425911	0.152649	.635*	0.534017	.577*	.604*	0.546064	0.482567	.676*	.733**	0.540063	0.404186	0.329525	0.395604	-.758**	0.438697	.825**	.630*	.615*	0.287962	.771**	0.331525	0.358785	-0.124313	-0.174935	-0.056976	0.0884715	0.096566	-0.0255944	-0.195723	-0.104747	-0.075756	-0.191562	0.418658	0.154852	0.110433	0.157819	0.526922	0.470854	.587*	.625*	0.560831	-0.565581	-0.142049
LPC	LysoPC 20:3	-0.429964	0.203461	-0.359035	.600*	0.387422	0.213196	.618*	.579*	0.471916	0.534905	0.523867	0.455691	0.536994	.595*	0.560398	0.366425	0.299417	0.406113	-.592*	0.256147	0.561202	0.575747	0.552364	0.44055	.681*	0.454572	0.340412	-0.201618	-0.358986	0.0789404	0.249498	0.175846	0.138829	-0.159867	-0.0400448	0.0844233	-0.0408842	0.36286	0.0205376	0.377348	0.395351	.578*	0.486901	.634*	0.565951	0.509221	-0.538878	-0.224297
LPC	LysoPC 20:2	-0.428178	0.205868	-0.356715	.760**	0.412462	0.346929	.701*	0.524904	.577*	.642*	.680*	0.502774	.743**	.699*	.765**	0.390225	0.283938	.630*	-.746**	0.429984	.607*	.646*	.743**	0.566004	.676*	.731**	0.408173	-0.481038	-0.308421	0.0500596	0.308618	0.0598829	0.0906795	-0.311247	-0.0744673	0.0551206	0.10388	0.351535	0.412984	0.386352	0.40504	.777**	.733**	.698*	.685*	0.459685	-0.528849	-0.380496
LPC	LysoPC 16:1	.624*	0.270982	.666*	-0.318728	-0.391134	-.590*	-0.293037	-0.132791	-0.408176	-0.123489	-0.0670461	-0.386646	-0.0223262	-0.124888	-0.337294	-0.541409	-.618*	-0.0937115	-0.150073	-0.469926	0.0353574	-0.281028	-0.127216	-.626*	-0.0862344	-0.179348	-0.392238	0.45373	0.540473	0.41556	.626*	0.483885	.634*	.596*	0.491896	0.485507	-.797**	-0.506166	-0.249584	0.414502	0.435807	-0.360246	-0.230866	0.0778654	-0.364595	-0.383924	-0.0689691	0.493674
LPC	LysoPC 16:2	0.197306	0.448096	0.302818	0.0886888	-0.0624081	-0.311991	0.0928455	0.150149	-0.047268	0.318496	0.394613	0.0133	0.323733	0.249805	0.0240899	-0.188152	-0.273505	0.362828	-0.459741	-0.205374	0.364023	0.136023	0.333377	-0.154227	0.347858	0.0301275	0.0513642	0.270431	0.102379	0.569148	.658*	.639*	.618*	0.37907	0.516497	.638*	-.659*	-0.274807	-0.296427	.691*	.698*	0.00943912	0.0891281	0.484766	0.0686089	-0.000503851	-0.295745	0.231049
LPC	LysoPC 18:2	0.297594	0.39019	0.383898	0.0682866	-0.120863	-0.288578	0.0577875	0.0435704	-0.114023	0.199389	0.303072	-0.102185	0.294663	0.166144	0.029495	-0.241178	-0.365896	0.290192	-0.380801	-0.262523	0.301268	0.0636333	0.269415	-0.223289	0.250274	0.120401	-0.0787351	0.224285	0.205355	0.503554	.718**	0.514897	.661*	0.38458	0.482325	.586*	-0.563772	-0.360676	-0.153965	.672*	.691*	0.0174806	0.157151	0.388544	0.0118926	-0.14533	-0.335569	0.300828
LPE	LysoPE 14:0	.782**	0.165977	.790**	-.688*	-.733**	-.699*	-.678*	-0.270904	-.787**	-0.465806	-0.351796	-.618*	-0.539162	-.595*	-.681*	-.787**	-.800**	-0.25444	0.472117	-.847**	-0.543575	-0.565709	-0.464121	-.651*	-0.469396	-0.240492	-.658*	0.474545	0.340081	.598*	.735**	0.560268	.851**	.820**	.669*	.696*	-0.56322	-.666*	-0.393316	.624*	.616*	-.663*	-0.49349	-0.187259	-.660*	-.687*	0.152071	.796**
LPE	LysoPE 14:0(2n isomer)	0.569651	0.327577	.628*	-0.534923	-.638*	-.621*	-0.56184	-0.0821907	-.637*	-0.280571	-0.16349	-0.476888	-0.392441	-0.448998	-0.533337	-.649*	-.645*	-0.0441592	0.331044	-.703*	-0.416085	-0.459398	-0.295653	-0.461913	-0.364671	-0.146777	-0.432472	0.539662	0.132678	.673*	.791**	0.545658	.877**	.612*	.730**	.743**	-0.523883	-.583*	-0.312021	.701*	.718**	-0.514254	-0.356688	-0.0325357	-0.524281	-0.53937	-0.0281872	.631*
LPE	LysoPE 16:1	.676*	0.208853	.699*	-0.324111	-0.444359	-0.55222	-0.311754	-0.180969	-0.487765	-0.246972	-0.157022	-0.490965	-0.170572	-0.240898	-0.369746	-0.560897	-.671*	-0.153268	0.00583671	-.643*	-0.0776028	-0.326579	-0.161987	-.601*	-0.14971	-0.0535957	-0.495278	0.326455	0.516102	0.342124	.661*	0.422142	.689*	.648*	0.388132	0.490593	-.596*	-0.565639	-0.328724	0.482473	0.479192	-0.37117	-0.190216	-0.026552	-0.365809	-0.492128	-0.117713	0.524889
LPE	LysoPE 15:0	0.136527	0.0401606	0.140718	0.172551	0.204125	-0.0590974	0.317103	0.016878	0.139279	0.182897	0.129853	0.242156	0.230411	0.221497	0.15777	-0.0340466	-0.0513739	-0.0188588	-0.400899	-0.0998565	0.286499	0.223477	0.269115	-0.154785	0.325066	0.0247315	-0.0112583	-0.305993	0.0813383	0.0073924	0.0526107	0.249676	0.00416728	0.349236	-0.107304	0.0819677	-0.321836	0.206898	-0.187062	0.182979	0.143281	0.139011	0.0530626	0.256665	0.14257	0.234448	-0.208873	0.0459726
LPE	LysoPE 16:1(2n isomer)	0.434869	0.275898	0.485949	-0.100419	-0.292943	-0.410028	-0.101013	0.0687618	-0.262866	0.028181	0.109288	-0.262499	0.149406	0.0653359	-0.107649	-0.371944	-0.495971	0.0475074	-0.212757	-0.327469	0.129209	-0.0297702	-0.0193716	-0.352664	0.160658	0.0634128	-0.325099	0.337459	0.407392	0.430213	.728**	0.504192	.690*	0.494765	0.482268	0.459522	-.665*	-0.381144	-0.152567	0.555492	.578*	-0.109126	0.0152751	0.31215	-0.145275	-0.247288	-0.169529	0.49945
LPE	LysoPE 18:3	0.18182	0.289808	0.247659	0.168865	-0.0251676	-0.18422	0.169503	0.111093	-0.0211074	0.250196	0.341474	0.0211473	0.265348	0.209366	0.106318	-0.144218	-0.255121	0.330218	-0.380785	-0.24496	0.292984	0.172505	0.369154	-0.0568274	0.329175	0.224787	-0.0125848	-0.0319338	0.0440726	0.417445	.593*	0.510635	0.538139	0.366063	0.322349	0.543297	-0.384911	-0.211933	-0.222733	.676*	.657*	0.108654	0.190919	0.40862	0.1499	-0.027765	-0.297508	0.172455
LPE	LysoPE 18:2	0.297928	0.344228	0.372498	0.135382	-0.110484	-0.259061	0.122985	0.117036	-0.0715404	0.214662	0.304266	-0.0640463	0.294501	0.207429	0.0977673	-0.235634	-0.359409	0.271193	-0.424119	-0.261593	0.269643	0.116133	0.295973	-0.163259	0.28247	0.255251	-0.100262	0.0310078	0.223575	0.391658	.681*	0.476533	.591*	0.385837	0.340002	0.494326	-0.506031	-0.252741	-0.123725	.640*	.634*	0.0965307	0.20265	0.419441	0.0706741	-0.0921119	-0.326022	0.217205
LPE	LysoPE 17:1(2n isomer)	-0.142199	0.152638	-0.096979	0.388097	0.426446	0.134387	0.534072	0.16812	0.414821	0.43268	0.347517	0.517654	0.426541	0.445913	0.360492	0.228434	0.245822	0.188603	-0.569966	0.166011	0.502569	0.451911	0.509404	0.0939355	0.531241	0.0742729	0.299614	-0.395073	-0.173081	-0.0495259	-0.115233	0.16869	-0.188731	0.101682	-0.204481	-0.010542	-0.190378	0.459919	-0.0982839	0.111944	0.0797652	0.336123	0.216185	0.400771	0.390604	0.520211	-0.375509	-0.144945
LPE	LysoPE 18:3(2n isomer)	-0.315267	0.259934	-0.235021	0.552346	0.399661	0.230124	.587*	0.34745	0.394359	.579*	.614*	0.465325	.608*	0.571253	0.521064	0.297833	0.210346	0.48725	-.591*	0.202056	0.529479	.602*	.577*	0.385811	.725**	0.306618	0.356069	-0.222885	-0.272418	0.307724	0.335246	0.421905	0.223056	0.039184	0.144738	0.303786	-0.188374	0.22261	-0.119465	.578*	0.559233	0.523909	0.464794	.730**	0.507128	0.454066	-0.384209	-0.092877
Phenolic acids	p-Coumaric acid	.839**	-0.322717	.720**	-.922**	-.735**	-.806**	-.863**	-0.460446	-.909**	-.863**	-.851**	-.828**	-.875**	-.864**	-.915**	-.867**	-.835**	-.778**	.648*	-.892**	-.724**	-.922**	-.842**	-.943**	-.851**	-0.526219	-.887**	0.542394	.599*	0.165843	0.259219	0.220619	0.454538	.759**	0.316114	0.285645	-0.495617	-.708**	-0.467836	-0.00126461	-0.000465564	-.915**	-.884**	-.698*	-.932**	-.828**	0.540498	0.555357
Phenolic acids	Caffeic aldehyde	.843**	0.0982359	.831**	-.858**	-.709**	-.658*	-.800**	-0.524557	-.834**	-.657*	-.601*	-.702*	-.677*	-.753**	-.834**	-.758**	-.730**	-0.539539	.660*	-.807**	-.621*	-.726**	-.703*	-.849**	-.660*	-0.558575	-.690*	.624*	0.496395	0.360237	0.391302	0.290899	0.562721	.740**	0.501204	0.408488	-0.508825	-.646*	-0.396932	0.208929	0.213642	-.840**	-.651*	-0.481486	-.837**	-.727**	0.221935	.835**
Phenolic acids	2-Amino-3-methoxybenzoic acid	0.575978	-0.270006	0.481612	-.785**	-.673*	-.690*	-.742**	-0.185539	-.812**	-.687*	-.646*	-.688*	-.704*	-.689*	-.747**	-.710**	-.701*	-.609*	.652*	-.731**	-.644*	-.678*	-.807**	-.663*	-.584*	-0.421509	-.805**	.698*	0.342985	0.405925	0.480226	0.391035	.669*	.683*	0.565935	0.411941	-0.494856	-.631*	-0.421646	0.271422	0.309392	-.725**	-.723**	-0.381531	-.775**	-.679*	0.46374	.705*
Phenolic acids	Homogentisic acid	0.139426	-0.129417	0.10025	-0.233222	-0.290644	-0.122594	-0.323479	-0.0452811	-0.29105	-0.515851	-0.516431	-0.516967	-0.460088	-0.408851	-0.246153	-0.15204	-0.170698	-0.446639	0.39073	-0.2737	-0.36526	-0.502608	-0.473757	-0.221193	-0.54952	0.0669673	-0.312484	0.288541	0.261603	-0.402918	-0.0476755	-0.545245	-0.000413324	-0.23005	-0.262938	-0.344888	0.279012	-0.25504	0.0737239	-0.395248	-0.353528	-0.220526	-0.128579	-0.534997	-0.348239	-0.396574	-0.0659679	-0.132207
Phenolic acids	Vanillic acid	-0.524475	-0.201362	-0.55258	.734**	.732**	.606*	.832**	0.202155	.659*	0.40731	0.328206	.620*	.589*	0.555856	.763**	0.573322	0.520923	0.139688	-0.570214	0.480821	0.51944	.609*	0.517696	0.455644	.586*	0.393618	0.379412	-.700*	-0.266086	-0.404893	-0.337962	-0.276852	-0.489052	-0.338546	-0.564662	-0.423499	0.347332	.614*	0.248673	-0.144908	-0.159488	.754**	0.563287	0.379104	.603*	.618*	-0.351117	-0.533443
Phenolic acids	3,4-Dihydroxybenzeneacetic acid	-.702*	-0.0166806	-.675*	.817**	.634*	.693*	.763**	0.360882	.670*	0.484456	0.487353	0.543676	.589*	0.563101	.820**	.661*	.588*	0.433816	-0.487357	0.550346	0.457511	.598*	.597*	.744**	0.525113	.629*	0.545856	-.588*	-0.456646	-0.296372	-0.16068	-0.356708	-0.333918	-.641*	-0.440877	-0.313311	.596*	0.481741	0.387806	-0.00492423	-0.00194839	.837**	.749**	0.420906	.689*	0.535301	-0.445901	-.682*
Phenolic acids	Ferulic acid	-0.526567	0.224961	-0.445876	.805**	0.408155	0.489306	.705*	.607*	.662*	.732**	.755**	.598*	.824**	.790**	.865**	0.475128	0.401426	.680*	-.704*	.668*	0.499585	.771**	.675*	.760**	.723**	.791**	0.486511	-.579*	-0.294881	-0.0193144	0.193711	-0.0142471	-0.0794605	-0.467098	-0.124702	-0.132293	0.182529	0.530926	.618*	0.249985	0.252184	.884**	.814**	.806**	.737**	0.574624	-0.372738	-0.414396
Phenolic acids	Methyl ferulate	-.696*	-0.0409399	-.676*	.807**	.590*	.679*	.754**	0.428929	.693*	.603*	.607*	.676*	.650*	.635*	.852**	.612*	0.574073	0.558368	-0.510715	.641*	0.390249	.719**	.649*	.849**	.609*	.676*	0.551726	-.758**	-0.527929	-0.153318	-0.123337	-0.162237	-0.327325	-0.536627	-0.326177	-0.220718	0.522784	.595*	0.477217	0.113742	0.092208	.873**	.727**	.582*	.742**	.611*	-0.248689	-.600*
Phenolic acids	Arbutin	.934**	0.0813528	.913**	-.881**	-.821**	-.749**	-.863**	-0.475677	-.902**	-.677*	-.601*	-.788**	-.715**	-.765**	-.867**	-.864**	-.852**	-0.519063	.638*	-.874**	-.692*	-.766**	-.720**	-.858**	-.698*	-0.453131	-.773**	0.56542	.601*	0.375634	0.49012	0.360011	.638*	.803**	0.513421	0.4553	-0.563329	-.717**	-0.401646	0.264929	0.24942	-.862**	-.671*	-0.463908	-.861**	-.808**	0.324222	.810**
Phenolic acids	1-O-Salicyl-D-glucose	.899**	0.062839	.876**	-.921**	-.831**	-.742**	-.905**	-0.482056	-.923**	-.708*	-.637*	-.792**	-.780**	-.817**	-.906**	-.858**	-.824**	-0.540222	.712**	-.879**	-.760**	-.805**	-.766**	-.836**	-.754**	-0.498408	-.756**	.592*	0.547663	0.376862	0.440785	0.341154	.607*	.774**	0.514001	0.448465	-0.517894	-.712**	-0.429977	0.235411	0.217899	-.899**	-.722**	-0.509899	-.895**	-.810**	0.372156	.783**
Phenolic acids	4-O-Glucosyl-4-hydroxybenzoic acid	.890**	0.0431604	.861**	-.936**	-.840**	-.769**	-.921**	-0.465641	-.940**	-.708**	-.634*	-.796**	-.786**	-.822**	-.921**	-.875**	-.840**	-0.533934	.712**	-.889**	-.765**	-.815**	-.775**	-.839**	-.754**	-0.51602	-.766**	.629*	0.531038	0.428093	0.473214	0.392126	.647*	.797**	0.56633	0.496317	-0.55322	-.739**	-0.456478	0.274349	0.260615	-.914**	-.753**	-0.495078	-.908**	-.819**	0.408302	.792**
Phenolic acids	Salicylic acid-2-O-glucoside	.777**	-0.0332256	.734**	-.935**	-.773**	-.765**	-.896**	-0.397861	-.895**	-.765**	-.736**	-.773**	-.870**	-.856**	-.934**	-.806**	-.738**	-.640*	.734**	-.879**	-.744**	-.872**	-.809**	-.843**	-.813**	-0.565925	-.733**	.693*	0.425821	0.29817	0.329506	0.248063	0.539305	.684*	0.44647	0.377177	-0.467702	-.661*	-0.490336	0.118141	0.126213	-.927**	-.821**	-.610*	-.913**	-.759**	0.341285	.662*
Phenolic acids	Protocatechuic acid-4-O-glucoside	0.383185	-0.33326	0.281233	-.738**	-0.336778	-0.321135	-.635*	-.658*	-.685*	-.653*	-.591*	-0.463583	-.755**	-.804**	-.752**	-0.430968	-0.382642	-0.478173	.834**	-.677*	-.605*	-.614*	-.591*	-0.512731	-.599*	-.717**	-0.462591	0.440851	-0.0171271	0.397935	0.0282165	0.310148	0.308405	.600*	0.422893	0.474797	-0.0581262	-.594*	-.651*	0.207943	0.19174	-.755**	-.716**	-.593*	-.659*	-.579*	0.519409	0.563226
Phenolic acids	1-O-Vanilloyl-D-Glucose	.910**	0.0294747	.877**	-.827**	-.770**	-.796**	-.801**	-0.41344	-.877**	-.635*	-0.568228	-.771**	-.608*	-.685*	-.803**	-.883**	-.891**	-0.525482	0.477264	-.838**	-.607*	-.752**	-.703*	-.893**	-.638*	-0.450434	-.786**	.620*	.678*	0.422587	0.565029	0.439502	.688*	.823**	0.565366	0.486103	-.725**	-.751**	-0.41022	0.298331	0.296209	-.806**	-.677*	-0.367345	-.862**	-.781**	0.367269	.732**
Phenolic acids	5-O-Caffeoylshikimic acid	0.5386	0.106164	0.541805	-.725**	-.599*	-0.537205	-.695*	-0.300957	-.739**	-0.404251	-0.318751	-0.473727	-0.488648	-0.574123	-.666*	-.639*	-.592*	-0.282931	.591*	-.611*	-.643*	-0.490362	-.632*	-0.498542	-0.421923	-0.542527	-0.495909	.667*	0.228099	.721**	0.546969	.638*	.693*	.704*	.803**	.646*	-.599*	-.580*	-0.472258	0.532133	0.525918	-.658*	-.597*	-0.0882739	-.713**	-0.524007	0.444366	.774**
Phenolic acids	5-O-p-Coumaroylquinic acid	0.568782	-0.174229	0.499157	-.626*	-.602*	-.680*	-.604*	-0.148621	-.660*	-0.480508	-0.416319	-0.554218	-0.403204	-0.491114	-0.555651	-.693*	-.711**	-0.339697	0.344546	-0.555719	-0.388922	-0.558438	-0.512987	-.639*	-0.463004	-0.252848	-.699*	.598*	0.316693	0.516171	.631*	0.420461	.737**	.619*	.682*	0.516495	-.580*	-.619*	-0.0950638	0.382126	0.459462	-0.554859	-0.527256	-0.217528	-.626*	-.639*	0.310666	.659*
Phenolic acids	Dihydrocaffeoylglucose	-.806**	-0.0263634	-.777**	.782**	.760**	.623*	.772**	0.343418	.792**	.611*	0.554317	.726**	.614*	.623*	.750**	.720**	.731**	0.536928	-.638*	.682*	.632*	.595*	.768**	.709**	0.53287	0.383541	.761**	-0.552019	-.623*	-0.261849	-0.413979	-0.292236	-0.53998	-.688*	-0.430706	-0.262114	0.499391	0.575157	0.306027	-0.150389	-0.140083	.736**	0.56255	0.359824	.741**	.688*	-0.356378	-.851**
Phenolic acids	Neochlorogenic acid (5-O-Caffeoylquinic acid)	.676*	-0.202697	.594*	-.729**	-.752**	-.788**	-.768**	-0.175639	-.834**	-.680*	-.604*	-.803**	-.655*	-.683*	-.709**	-.822**	-.845**	-0.4901	0.461234	-.779**	-.615*	-.808**	-.686*	-.719**	-.714**	-0.223944	-.800**	.636*	0.490268	0.37929	.621*	0.322837	.742**	.603*	0.541758	0.465986	-0.528318	-.792**	-0.279183	0.289041	0.330195	-.692*	-.649*	-0.417013	-.793**	-.819**	0.4136	0.457934
Phenolic acids	Chlorogenic acid (3-O-Caffeoylquinic acid)	.837**	-0.0174145	.796**	-.905**	-.789**	-.680*	-.879**	-0.48878	-.907**	-.758**	-.690*	-.797**	-.797**	-.836**	-.882**	-.798**	-.776**	-.600*	.776**	-.857**	-.751**	-.799**	-.807**	-.815**	-.755**	-0.496793	-.781**	.617*	0.500747	0.324864	0.402684	0.256937	.586*	.723**	0.478902	0.384052	-0.419737	-.700*	-0.398956	0.189163	0.189496	-.873**	-.698*	-0.557921	-.883**	-.813**	0.340684	.805**
Phenolic acids	Chlorogenic acid methyl ester	.809**	0.0163583	.778**	-.888**	-.811**	-.668*	-.867**	-0.410201	-.853**	-.653*	-.584*	-.689*	-.749**	-.767**	-.847**	-.786**	-.737**	-0.474997	.765**	-.772**	-.749**	-.692*	-.725**	-.712**	-.680*	-0.433001	-.737**	0.509322	0.389213	0.394254	0.414031	0.333425	.582*	.736**	0.534882	0.427023	-0.405934	-.589*	-0.298046	0.25378	0.247672	-.833**	-.669*	-0.461734	-.798**	-.740**	0.37298	.872**
Phenolic acids	6-O-Caffeoylarbutin	.786**	-0.0120448	.748**	-.892**	-.804**	-.721**	-.866**	-0.363914	-.881**	-.700*	-.636*	-.752**	-.761**	-.779**	-.862**	-.794**	-.764**	-0.544507	.741**	-.816**	-.707*	-.748**	-.776**	-.770**	-.691*	-0.461466	-.778**	.666*	0.418763	0.401126	0.475232	0.328662	.660*	.726**	0.566143	0.438308	-0.470856	-.664*	-0.362806	0.258972	0.277396	-.848**	-.699*	-0.477169	-.840**	-.770**	0.324188	.852**
Phenolic acids	1,2-O-Diferuloylglycerol	0.569418	-0.113004	0.515375	-.769**	-.646*	-.625*	-.772**	-0.255071	-.759**	-.766**	-.764**	-.796**	-.800**	-.745**	-.789**	-.611*	-.582*	-.710**	.657*	-.712**	-.633*	-.829**	-.845**	-.718**	-.763**	-0.462398	-.661*	.759**	0.48368	0.0291436	0.190886	-0.02032	0.377019	0.379784	0.21598	0.0858275	-0.31435	-.604*	-0.423009	-0.140319	-0.109702	-.776**	-.692*	-.639*	-.812**	-.679*	0.271623	0.403026
Phenolic acids	p-Coumaroylcaffeoyltartaric acid	.818**	-0.0518384	.768**	-.946**	-.837**	-.810**	-.946**	-0.40214	-.923**	-.685*	-.624*	-.745**	-.862**	-.837**	-.953**	-.885**	-.809**	-0.473443	.692*	-.880**	-.811**	-.845**	-.717**	-.761**	-.807**	-0.504499	-.707*	0.527857	0.415663	0.434603	0.384586	0.442348	0.571852	.773**	0.533739	0.541158	-0.508315	-.710**	-0.514909	0.254954	0.220746	-.942**	-.857**	-0.532484	-.880**	-.787**	0.571614	.608*
Phenolic acids	Sibiricose A3	.934**	0.0765423	.912**	-.854**	-.771**	-.669*	-.830**	-0.566449	-.867**	-.660*	-.580*	-.747**	-.694*	-.762**	-.840**	-.822**	-.811**	-0.491927	.649*	-.843**	-.685*	-.731**	-.673*	-.831**	-.687*	-0.458257	-.729**	0.45486	.591*	0.336574	0.408656	0.322816	0.551246	.791**	0.452347	0.425422	-0.481566	-.687*	-0.382082	0.232433	0.201093	-.840**	-.631*	-0.486293	-.825**	-.791**	0.334174	.795**
Phenolic acids	Anisic acid-O-feruloyl glucoside	.891**	-0.121935	.820**	-.776**	-.640*	-.681*	-.744**	-.620*	-.810**	-.752**	-.702*	-.789**	-.719**	-.788**	-.802**	-.792**	-.801**	-.594*	0.495376	-.873**	-0.563692	-.862**	-.598*	-.929**	-.799**	-0.427884	-.726**	0.379856	.645*	0.114666	0.257043	0.123334	0.402246	.681*	0.219064	0.305369	-0.395718	-.745**	-0.39517	0.0284335	0.011043	-.815**	-.663*	-.685*	-.817**	-.829**	0.306239	0.452515
Phenolic acids	Isochlorogenic acid B	0.355368	-0.119551	0.30914	-.632*	-0.462171	-0.387883	-.581*	-0.239848	-0.465909	-0.283456	-0.274904	-0.121704	-0.512408	-0.509751	-0.540635	-0.501909	-0.324636	-0.135495	0.54343	-0.329588	-.642*	-0.373286	-0.356964	-0.263789	-0.479908	-0.377512	-0.305601	0.0670792	-0.155087	0.454455	0.079195	0.38844	0.198981	0.496967	0.469583	0.409789	-0.195179	-0.12964	-0.0852622	0.219292	0.193298	-0.535724	-.604*	-0.23457	-0.476572	-0.29355	0.565015	0.46811
Phenolic acids	6'-O-Feruloyl-D-sucrose	-.682*	-0.281504	-.724**	0.558827	.719**	0.531133	.700*	0.21042	.589*	0.411777	0.334531	.767**	0.403685	0.391335	.601*	0.538093	.598*	0.25122	-0.359965	0.421457	0.372677	0.538314	0.54013	0.539334	0.477076	0.172351	0.471893	-.596*	-.763**	-0.0425389	-0.338401	-0.0286566	-0.381974	-0.244408	-0.24688	-0.0768941	0.384939	.618*	0.108218	0.0909286	0.0940959	.595*	0.300686	0.341327	0.535193	.648*	-0.187069	-0.458908
Phenolic acids	4-O-(6'-O-Glucosylcaffeoylglucosyl)-4-hydroxybenzyl alcohol	.826**	-0.0766589	.770**	-.917**	-.788**	-.709**	-.893**	-0.47956	-.923**	-.813**	-.755**	-.839**	-.875**	-.880**	-.919**	-.803**	-.778**	-.652*	.789**	-.910**	-.763**	-.862**	-.822**	-.836**	-.813**	-0.496541	-.796**	.616*	0.497123	0.254761	0.351646	0.208596	0.554026	.703*	0.40302	0.355568	-0.376073	-.723**	-0.466191	0.131486	0.128616	-.907**	-.749**	-.644*	-.897**	-.837**	0.351819	.714**
Phenolic acids	Syringoylcaffeoylquinic acid-D-glucose	.830**	-0.0449086	.782**	-.890**	-.773**	-.640*	-.847**	-0.486537	-.863**	-.689*	-.624*	-.691*	-.740**	-.788**	-.835**	-.791**	-.750**	-0.5375	.768**	-.780**	-.760**	-.704*	-.756**	-.754**	-.691*	-0.469664	-.769**	0.479196	0.438329	0.371887	0.383685	0.319821	0.549661	.769**	0.509012	0.399589	-0.412152	-.599*	-0.305	0.228672	0.21968	-.826**	-.677*	-0.482133	-.828**	-.752**	0.409013	.873**
Phenolic acids	4-Nitrophenol	-.751**	-0.317967	-.798**	.646*	.771**	.586*	.730**	0.236218	.729**	0.419263	0.315146	.718**	0.419686	0.47494	.629*	.680*	.718**	0.275661	-0.454105	.589*	0.553312	0.525989	.630*	0.573766	0.448336	0.254088	0.569962	-.640*	-.669*	-0.384433	-.602*	-0.347541	-.654*	-0.533638	-0.545055	-0.363588	.581*	.652*	0.24667	-0.290429	-0.276807	.615*	0.374147	0.14911	.667*	.657*	-0.2399	-.704*
Phenolic acids	Coniferyl alcohol	-.651*	0.0768008	-.602*	0.517548	0.453809	0.444616	0.524025	0.547416	.700*	0.480817	0.336766	.637*	0.452374	0.552687	.578*	.586*	.694*	0.263116	-0.395443	.769**	0.417326	0.517245	0.393559	0.562794	0.395851	0.319331	0.539542	-0.321631	-0.485185	-0.439754	-0.483232	-0.498896	-.606*	-.719**	-0.442352	-.607*	0.379535	.829**	.629*	-0.480104	-0.420417	0.575285	0.415574	0.274166	0.555625	.700*	-0.394081	-0.477518
Phenolic acids	Syringic acid	-0.145116	-0.343811	-0.226351	0.360728	0.166947	0.362148	0.255395	-0.0640556	0.162209	-0.0921942	-0.023468	-0.0636595	0.177946	0.0558646	0.411011	0.169541	0.0317448	0.0425629	-0.1004	0.167929	0.0417614	0.0366316	0.141202	0.228437	-0.0746099	.584*	-0.0654279	-0.47615	0.0693783	-0.366671	-3.94643e-05	-0.50354	-0.133901	-0.37091	-0.363595	-0.306686	0.567601	-0.0490929	0.559545	-0.146327	-0.12234	0.425921	0.46259	-0.111711	0.198208	-0.151676	-0.0840644	-0.402043
Phenolic acids	3,4-Dimethoxycinnamic acid	-.669*	0.0481035	-.627*	.794**	0.574167	.624*	.751**	0.455159	.720**	.714**	.716**	.768**	.717**	.695*	.847**	0.575785	0.567031	.679*	-.591*	.681*	0.435808	.775**	.747**	.851**	.667*	.648*	.611*	-.783**	-.582*	-0.0274676	-0.0814484	-0.0270575	-0.295996	-0.470539	-0.215577	-0.108308	0.406134	.641*	0.503429	0.203052	0.178173	.861**	.705*	.679*	.772**	.667*	-0.236304	-0.54462
Phenolic acids	p-Coumaric acid-4-O-glucoside	.890**	-0.134596	.816**	-.911**	-.722**	-.717**	-.864**	-.603*	-.938**	-.801**	-.748**	-.830**	-.837**	-.866**	-.927**	-.840**	-.827**	-.686*	.691*	-.941**	-.753**	-.865**	-.812**	-.904**	-.786**	-.597*	-.791**	0.535893	.645*	0.264957	0.294369	0.324481	0.486422	.817**	0.369014	0.388212	-0.505548	-.775**	-.629*	0.128299	0.085733	-.928**	-.813**	-.617*	-.930**	-.828**	0.520197	.627*
Phenolic acids	Vanillic acid-4-O-glucoside	.860**	-0.0343069	.813**	-.857**	-.700*	-.797**	-.806**	-0.495065	-.867**	-.641*	-.586*	-.700*	-.745**	-.767**	-.889**	-.859**	-.821**	-0.486905	0.515152	-.926**	-.628*	-.799**	-.596*	-.866**	-.701*	-0.547297	-.680*	0.488415	0.491843	0.420732	0.391326	0.483055	0.570432	.859**	0.483647	.577*	-.610*	-.734**	-.623*	0.296099	0.258118	-.894**	-.806**	-0.491884	-.836**	-.745**	0.440919	.578*
Phenolic acids	1-O-Sinapoyl-D-glucose	.748**	-0.0229057	.709**	-.879**	-.797**	-.872**	-.853**	-0.203726	-.883**	-.591*	-0.547077	-.687*	-.701*	-.694*	-.856**	-.883**	-.824**	-0.481708	0.531594	-.820**	-.694*	-.751**	-.735**	-.768**	-.641*	-0.500566	-.732**	.718**	0.433306	0.569393	0.575464	.590*	.739**	.813**	.697*	.600*	-.762**	-.681*	-0.515275	0.385094	0.389037	-.846**	-.830**	-0.302733	-.866**	-.689*	0.502685	.677*
Saccharides and Alcohols	D-Glucosamine 1-phosphate	.879**	-0.197675	.790**	-.892**	-.706*	-.630*	-.841**	-.617*	-.847**	-.818**	-.797**	-.773**	-.831**	-.848**	-.875**	-.777**	-.740**	-.726**	.728**	-.800**	-.751**	-.830**	-.807**	-.875**	-.823**	-0.524496	-.794**	0.372157	.634*	0.0519096	0.10446	0.0889793	0.274924	.692*	0.187784	0.149127	-0.329252	-.602*	-0.36281	-0.110595	-0.142231	-.878**	-.753**	-.719**	-.872**	-.786**	0.490015	.622*
Saccharides and Alcohols	Rutinose	.677*	-0.263267	.579*	-.802**	-.613*	-.680*	-.792**	-0.441685	-.820**	-.756**	-.730**	-.810**	-.815**	-.760**	-.869**	-.694*	-.693*	-.669*	.585*	-.801**	-.627*	-.834**	-.775**	-.775**	-.731**	-0.56784	-.686*	.589*	.609*	0.122659	0.14455	0.239476	0.34701	.608*	0.232819	0.260645	-0.431577	-.752**	-.690*	-0.0497084	-0.0847898	-.867**	-.822**	-.642*	-.815**	-.739**	.606*	0.343684
Saccharides and Alcohols	Solatriose	-.703*	0.23239	-.612*	.916**	.710**	.636*	.917**	.576*	.892**	.847**	.780**	.838**	.913**	.928**	.935**	.723**	.695*	.610*	-.832**	.824**	.751**	.922**	.792**	.772**	.902**	0.561293	.714**	-.611*	-0.404404	-0.226438	-0.195568	-0.127639	-0.428992	-0.566732	-0.373866	-0.345607	0.21363	.798**	0.452384	-0.0174585	-0.0220543	.931**	.795**	.785**	.879**	.877**	-0.508522	-0.541496
Saccharides and Alcohols	D(+)-Melezitose O-rhamnoside	-.830**	0.395775	-.692*	.874**	.681*	.744**	.797**	0.528293	.884**	.869**	.838**	.777**	.853**	.883**	.854**	.852**	.833**	.735**	-.650*	.914**	.702*	.897**	.745**	.920**	.849**	0.448303	.898**	-0.393799	-0.492787	-0.191284	-0.283946	-0.205539	-0.475599	-.789**	-0.312355	-0.344372	0.380802	.704*	0.390898	-0.0850213	-0.090598	.854**	.819**	.716**	.883**	.849**	-0.486566	-0.566243
Saccharides and Alcohols	Gluconic acid	.962**	0.120772	.950**	-.831**	-.804**	-.727**	-.832**	-0.513793	-.888**	-.637*	-0.542944	-.795**	-.671*	-.731**	-.838**	-.860**	-.872**	-0.455072	0.573084	-.885**	-.660*	-.742**	-.651*	-.840**	-.666*	-0.408279	-.737**	0.489449	.661*	0.370242	0.5049	0.385779	.632*	.811**	0.481135	0.482681	-0.563382	-.757**	-0.436997	0.29762	0.260107	-.835**	-.618*	-0.434419	-.823**	-.818**	0.329131	.749**
Saccharides and Alcohols	D-Trehalose*	.776**	-0.256461	.676*	-.729**	-0.539346	-0.558938	-.692*	-.680*	-.808**	-.702*	-.610*	-.766**	-.602*	-.713**	-.749**	-.692*	-.767**	-0.551293	0.538043	-.776**	-0.511921	-.714**	-.645*	-.814**	-.609*	-0.525736	-.729**	0.470474	.653*	0.294002	0.31631	0.33568	0.482407	.746**	0.393583	0.417223	-0.439267	-.855**	-0.531194	0.175551	0.152015	-.762**	-.628*	-0.530702	-.761**	-.818**	0.534436	.587*
Saccharides and Alcohols	D-Panose	.925**	0.150961	.922**	-.815**	-.783**	-.710**	-.815**	-0.471454	-.876**	-.668*	-.592*	-.828**	-.680*	-.728**	-.827**	-.817**	-.832**	-0.537378	.578*	-.880**	-.645*	-.764**	-.717**	-.856**	-.673*	-0.428565	-.730**	.595*	.700*	0.283049	0.474609	0.287883	.605*	.733**	0.416944	0.380192	-0.558862	-.740**	-0.461294	0.209303	0.184624	-.823**	-.603*	-0.457414	-.844**	-.794**	0.240612	.711**
Saccharides and Alcohols	N-Acetyl-D-glucosamine-1-phosphate	0.299207	0.533503	0.421981	0.136477	-0.16751	-0.218888	0.095041	0.229267	0.0504057	0.344182	0.393339	-0.012866	0.330553	0.360895	0.0678939	-0.114989	-0.213166	0.334388	-0.407826	-0.0529361	0.359478	0.278322	0.30451	-0.068986	0.422098	0.245187	0.00780513	0.0214421	0.304443	0.185196	0.458664	0.362992	0.361112	0.250781	0.177393	0.237707	-0.467941	-0.03618	-0.0427954	0.367517	0.340133	0.0697011	0.256771	0.440094	0.210549	0.0559148	-0.359515	0.324328
Vitamin	Nicotinamide	.629*	-0.0806698	.580*	-.878**	-.579*	-.635*	-.793**	-0.544482	-.869**	-.668*	-.600*	-.628*	-.756**	-.835**	-.873**	-.711**	-.657*	-0.515553	.724**	-.862**	-.679*	-.769**	-.709**	-.752**	-.679*	-.742**	-.600*	.733**	0.227239	.600*	0.384783	0.506512	.630*	.780**	.676*	.654*	-0.503146	-.750**	-.696*	0.392605	0.39441	-.878**	-.818**	-0.465627	-.875**	-.695*	0.436672	.693*
Vitamin	Pyridoxal	0.564119	-0.383845	0.441253	-.751**	-0.564871	-0.563235	-.729**	-0.409565	-.825**	-.828**	-.783**	-.819**	-.749**	-.777**	-.743**	-.637*	-.672*	-.754**	.679*	-.746**	-.662*	-.806**	-.891**	-.721**	-.716**	-0.495125	-.785**	.694*	0.536978	0.176258	0.282984	0.158008	0.475024	0.542507	0.336484	0.225947	-0.34485	-.768**	-0.507861	0.0277911	0.0487324	-.733**	-.706*	-.587*	-.840**	-.772**	0.531589	0.45827
Vitamin	4-Pyridoxic acid	.578*	-0.228632	0.494021	-.791**	-.637*	-.701*	-.772**	-0.286223	-.859**	-.676*	-.619*	-.723**	-.730**	-.732**	-.793**	-.738**	-.726**	-0.569915	.598*	-.804**	-.696*	-.762**	-.792**	-.672*	-.646*	-0.527303	-.703*	.718**	0.41027	0.468751	0.453452	0.489068	.644*	.696*	0.573854	0.517629	-0.566053	-.764**	-.655*	0.309421	0.30615	-.779**	-.798**	-0.387078	-.840**	-.703*	.601*	0.490656
Vitamin	Pyridoxine-5'-phosphate	-.772**	-0.0109127	-.740**	.717**	.686*	.747**	.681*	0.273259	.730**	0.339718	0.268626	0.443058	0.440525	0.497088	.666*	.847**	.799**	0.199959	-0.319366	.667*	0.573713	0.492772	0.433455	.627*	0.419985	0.360843	.610*	-0.302548	-0.387549	-.688*	-.593*	-.778**	-.675*	-.919**	-.726**	-.719**	.778**	0.548465	0.364068	-0.561982	-0.519361	.666*	.657*	0.0640664	.659*	0.560802	-.581*	-.689*
Vitamin	L-Ascorbic acid (Vitamin C)	.877**	-0.0258397	.832**	-.740**	-.746**	-.815**	-.762**	-0.369271	-.832**	-.625*	-0.54119	-.847**	-.595*	-.628*	-.784**	-.834**	-.897**	-0.454625	0.369791	-.837**	-0.456015	-.761**	-.587*	-.867**	-.614*	-0.334079	-.765**	.599*	.724**	0.318689	0.555026	0.377971	.679*	.733**	0.460752	0.47248	-.647*	-.855**	-0.443572	0.245575	0.244689	-.786**	-.622*	-0.435622	-.756**	-.835**	0.339022	0.572207
Vitamin	Biotin	-0.477718	-0.0354916	-0.465601	.682*	0.537805	.747**	.608*	0.0427318	0.568464	0.349722	0.371579	0.3421	.641*	0.505983	.736**	.613*	0.4814	0.27595	-0.353594	.665*	0.406521	0.536751	0.353619	0.553478	0.444198	0.465784	0.391015	-0.467795	-0.0115009	-0.420079	-0.253986	-0.505006	-0.447566	-.640*	-0.448771	-0.533036	0.536762	0.332802	.576*	-0.276097	-0.26733	.730**	.773**	0.294121	0.540035	0.347064	-0.261939	-0.42601
Vitamin	N-(beta-D-Glucosyl)nicotinate	.813**	0.183901	.824**	-0.555897	-.696*	-.595*	-0.573946	-0.271667	-.634*	-0.344716	-0.231423	-0.546588	-0.294234	-0.406502	-0.502458	-.720**	-.771**	-0.148387	0.303286	-.592*	-0.383538	-0.411317	-0.346184	-.607*	-0.353384	-0.0676989	-.639*	0.298245	0.491046	0.461252	.697*	0.414937	.722**	.699*	.578*	0.506585	-0.532216	-0.555367	-0.00251705	0.474902	0.48347	-0.496971	-0.276657	-0.105461	-0.517287	-.644*	0.109106	.819**
Vitamin	4-Pyridoxic acid-O-glucoside	.858**	-0.186705	.772**	-.889**	-.755**	-.760**	-.849**	-0.474502	-.947**	-.788**	-.726**	-.830**	-.836**	-.835**	-.902**	-.861**	-.861**	-.664*	.680*	-.960**	-.753**	-.829**	-.807**	-.854**	-.735**	-0.500509	-.849**	0.53766	.591*	0.326449	0.409208	0.404576	.599*	.856**	0.430923	0.450624	-0.527155	-.776**	-.625*	0.237741	0.203586	-.890**	-.804**	-0.544358	-.895**	-.828**	0.530741	.663*
	p≤0.05, ** p≤0.01
[truncated: 97 more columns]
